# Supplementary material for: RNA-seq: technical variability and sampling
Source: BMC Genomics. 2011 Jun 6;12:293. doi: 10.1186/1471-2164-12-293 (PMC3141664; doi:10.1186/1471-2164-12-293)
Supplement: Additional file 2 — Chromosome postions for overlapping exons combined into single genomic regions. Format TSV. View with Wordpad. [file 1471-2164-12-293-S2.TSV]

FUSION_ID	EXON_ID	CHROMOSOME	START	END
S58684_SI	FBgn0004369:17	3R	25307996	25308162
F57573_SI	FBgn0039478:1	3R	22883374	22884304
F57573_SI	CG5811:7	3R	22883374	22884304
S58017_SI	FBgn0085382:1	3R	23595332	23595830
S44919_SI	FBgn0035061:6	2R	20665867	20666150
S8563_SI	FBgn0032603:1	2L	16791053	16791869
S28336_SI	CG13033:1	3L	16538634	16538725
S28801_SI	CG7555:22	3L	17527451	17527662
S5006_SI	CG9552:3	2L	8986600	8986783
S55548_SI	CG10219:3	3R	19585707	19585894
S29429_SI	CG9614:22	3L	19296983	19297173
S38756_SI	FBgn0022131:11	2R	10837064	10837251
S55430_SI	CG10184:3	3R	19429550	19429624
S31922_SI	FBgn0023213:15	4	950448	950649
S3509_SI	CG9550:2	2L	6497786	6497962
F27587_SI	CG6854:6	3L	15101716	15102058
F27587_SI	CG6854:9	3L	15101716	15102058
S18581_SI	FBgn0030889:11	X	17941914	17941989
S10122_SI	CG9328:3	2L	20813433	20814050
S48261_SI	FBgn0037735:6	3R	5554381	5554558
F14308_SI	CG10701:17	X	8791872	8792031
F14308_SI	CG10701:15	X	8791872	8792031
S7652_SI	CG4551:8	2L	14195733	14196010
S35097_SI	CG8777:8	2R	4988398	4988582
S58546_SI	CG11880:4	3R	24951529	24953972
S22537_SI	CG15010:10	3L	4251982	4252119
S1387_SI	CG9866:3	2L	2378336	2380514
F41336_SI	FBgn0000578:12	2R	15047288	15047540
F41336_SI	FBgn0000578:11	2R	15047288	15047540
S47765_SI	CG11971:1	3R	4818399	4818667
S1785_SI	CG12399:4	2L	3146484	3147825
S33919_SI	FBgn0015933:10	2R	3392280	3392806
S24114_SI	CG12262:3	3L	7713577	7714585
S43492_SI	CG13532:5	2R	18760978	18761159
S9363_SI	CG10653:6	2L	19031293	19031469
S51599_SI	CG4979:1	3R	11911227	11911530
S18324_SI	CG8465:7	X	17466942	17467508
S17145_SI	CG9213:2	X	15466543	15467265
S26844_SI	CG11009:5	3L	12845344	12845377
S16590_SI	CG33239:1	X	13951662	13951672
F19092_SI	FBgn0040068:12	X	19165552	19167312
F19092_SI	FBgn0040068:11	X	19165552	19167312
S43297_SI	CG4250:1	2R	18551193	18551379
S36506_SI	CG13207:20	2R	7197952	7198172
S40155_SI	FBgn0050460:11	2R	12968618	12968762
S6531_SI	CG6392:7	2L	11262617	11262751
S12093_SI	CG2711:1	X	2621733	2622296
S50517_SI	CG3153:1	3R	9915245	9915321
F16355_SI	CG11178:6	X	13500032	13501507
F16355_SI	CG11178:2	X	13500032	13501507
S7022_SI	CG6214:17	2L	12738241	12738747
S50689_SI	CG8464:2	3R	10335958	10336472
F29393_SI	CG9648:1	3L	19256869	19257291
F29393_SI	CG9666:1	3L	19256869	19257291
F29393_SI	CG9648:2	3L	19256869	19257291
S27084_SI	CG17689:4	3L	13499740	13499971
S1638_SI	CG3059:5	2L	2884993	2885208
S25953_SI	CG6207:3	3L	11177489	11177519
S52393_SI	CG31251:2	3R	13509877	13510409
S58979_SI	CG7875:4	3R	25744548	25744749
S7816_SI	CG18420:1	2L	14796309	14796537
S38711_SI	CG10245:1	2R	10769625	10770722
S21836_SI	FBgn0035398:5	3L	3093359	3094315
S35309_SI	FBgn0033405:2	2R	5257754	5257883
F40037_SI	CG6657:3	2R	12842969	12844826
F40037_SI	CG6657:2	2R	12842969	12844826
F40037_SI	CG6657:1	2R	12842969	12844826
S2203_SI	CG3399:9	2L	3889863	3890025
S57390_SI	CG5480:1	3R	22482167	22482265
S42066_SI	CG13431:3	2R	16448154	16448258
S40253_SI	CG6546:2	2R	13317225	13318067
S39508_SI	CG8440:4	2R	12070022	12070178
S42123_SI	CG30149:7	2R	16522252	16522402
S36581_SI	FBgn0033631:5	2R	7269168	7269396
S16410_SI	CG11158:1	X	13576940	13577221
S15101_SI	CG2186:6	X	10754995	10755123
S11648_SI	CG4322:3	X	1941084	1941224
S42996_SI	CG11275:1	2R	18067198	18067496
S13334_SI	CG3861:4	X	6246314	6246514
F46158_SI	FBgn0023023:11	3R	1401501	1403550
F46158_SI	FBgn0023023:10	3R	1401501	1403550
F46158_SI	FBgn0023023:8	3R	1401501	1403550
F46158_SI	FBgn0023023:12	3R	1401501	1403550
F46158_SI	FBgn0023023:9	3R	1401501	1403550
S33244_SI	CG3152:1	2R	2523360	2523767
S34494_SI	FBgn0033269:12	2R	4030148	4030579
F32854_SI	FBgn0053554:8	2R	1082413	1082699
F32854_SI	FBgn0053554:7	2R	1082413	1082699
S38815_SI	CG7544:2	2R	11035655	11035865
S11427_SI	CG32810:5	X	1409411	1411653
S22961_SI	CG32423:23	3L	5241295	5241544
S33090_SI	CG33131:4	2R	1915096	1917364
F50339_SI	FBgn0024555:8	3R	9515975	9516108
F50339_SI	FBgn0024555:9	3R	9515975	9516108
S31359_SI	CG12061:20026-20244	XHet	20026	20244
S15874_SI	CG2560:2	X	12381860	12382074
S13766_SI	FBgn0029504:1	X	7577491	7580539
S26831_SI	CG10960:2	3L	12828412	12828449
S55465_SI	CG16705:1	3R	19511992	19512083
S20962_SI	CG1009:9	3L	1517987	1518052
S40117_SI	CG9635:19	2R	12929305	12929498
S57658_SI	CG5889:2	3R	22979938	22980112
S34468_SI	CG2158:1	2R	4010521	4010868
S30706_SI	CG7184:4	3L	21523703	21524673
S5804_SI	CG4995:5	2L	10324379	10324993
S36711_SI	CG8234:6	2R	7565485	7565540
S26317_SI	CG7252:1	3L	11940786	11940843
S9968_SI	CG10954:5	2L	20420897	20421117
S56666_SI	CG11848:9	3R	20960669	20960798
S58935_SI	CG7816:8	3R	25693466	25693539
S37878_SI	CG17034:13	2R	9302480	9303120
S40979_SI	CG30116:7	2R	14362092	14362257
S32182_SI	CG40440:160394-160677	YHet	160394	160677
S5464_SI	CG13130:2	2L	9983661	9984245
S47439_SI	CG7443:2	3R	4150208	4150295
S54201_SI	FBgn0025803:26	3R	17034200	17034355
S48954_SI	FBgn0083950:12	3R	6865633	6865795
F43071_SI	FBgn0016053:1	2R	18217231	18218509
F43071_SI	CG3425:5	2R	18217231	18218509
F43071_SI	FBgn0016053:2	2R	18217231	18218509
S3475_SI	CG9531:2	2L	6466819	6467339
S55109_SI	CG13837:1	3R	18869712	18870383
S39494_SI	CG18243:9	2R	12061613	12061735
S8193_SI	CG31823:2	2L	15899293	15900204
S47380_SI	FBgn0037559:3	3R	4083099	4083221
S6327_SI	CG6122:3	2L	10985167	10985487
S55814_SI	CG6147:4	3R	19956860	19959170
S31978_SI	CG18069:55	4	1060639	1060704
S20873_SI	CG9165:2	3L	1335944	1336016
S32897_SI	CG10417:1250260-1250133	2R	1250133	1250260
S1203_SI	CG12674:1	2L	2080077	2080123
S45028_SI	CG30427:5	2R	20819593	20819724
S4261_SI	CG7171:1	2L	7780085	7780691
F51109_SI	CG4898:12	3R	11107254	11107579
F51109_SI	CG4898:13	3R	11107254	11107579
F51109_SI	CG4898:11	3R	11107254	11107579
F51109_SI	CG4898:1	3R	11107254	11107579
S23311_SI	CG6600:1	3L	6062569	6062992
S59305_SI	CG2139:9	3R	26272286	26272895
S46758_SI	CG1046:2	3R	2578586	2579719
S58902_SI	CG31009:1	3R	25671326	25671482
S28275_SI	CG4561:3	3L	16410889	16411212
S17814_SI	CG4420:3	X	16338074	16338359
S1354_SI	FBgn0031414:8	2L	2352444	2352736
S44020_SI	FBgn0000562:4	2R	19623837	19623935
S23574_SI	CG10129:6	3L	6591673	6592006
F21881_SI	FBgn0035400:16	3L	3139751	3139956
F21881_SI	FBgn0035400:17	3L	3139751	3139956
F8_SI	FBgn0013672:1	dmel_mitochondrion_genome	3840	5524
F8_SI	FBgn0013691:1	dmel_mitochondrion_genome	3840	5524
F8_SI	FBgn0013676:1	dmel_mitochondrion_genome	3840	5524
F8_SI	FBgn0013673:1	dmel_mitochondrion_genome	3840	5524
S39229_SI	CG33463:1	2R	11783786	11783932
S2359_SI	CG15439:2	2L	4449289	4450363
F29842_SI	CG7641:2	3L	19986365	19986422
F29842_SI	CG7646:6	3L	19986365	19986422
S15700_SI	FBgn0005563:14	X	11856053	11856136
S41629_SI	CG8201:59	2R	15370673	15370791
F29527_SI	CG14098:5	3L	19538704	19539064
F29527_SI	CG14098:2	3L	19538704	19539064
S11763_SI	CG3457:1	X	2081855	2082748
S56627_SI	FBgn0054027:15	3R	20934506	20934754
S19727_SI	CG11235:1	X	20743345	20743539
S42947_SI	CG30280:2	2R	18001236	18001297
S9683_SI	CG13079:6	2L	19562632	19562805
S32837_SI	CG41442:972092-972340	2R	972092	972340
S37051_SI	CG13164:3	2R	8193034	8193376
F37376_SI	CG8815:13	2R	8479834	8480397
F37376_SI	CG8815:14	2R	8479834	8480397
F37376_SI	CG8815:1	2R	8479834	8480397
S27834_SI	CG6151:5	3L	15805859	15805997
S19071_SI	CG8002:7	X	19150808	19151016
S16073_SI	FBgn0030442:5	X	12927276	12928201
S35267_SI	FBgn0020621:5	2R	5142594	5143214
S21057_SI	CG13926:1	3L	1617707	1618102
S47517_SI	CG11742:3	3R	4379634	4379690
S51322_SI	CG5302:6	3R	11462991	11463103
S14419_SI	FBgn0030089:10	X	9006196	9006272
S28829_SI	CG6292:1	3L	17549596	17550888
S31095_SI	FBgn0037182:4	3L	22709156	22709302
S12882_SI	CG4136:3	X	5504878	5506266
S4094_SI	CG13791:1	2L	7578233	7578559
S48656_SI	CG6303:1	3R	6156690	6157071
F44059_SI	CG4797:6	2R	19699704	19701028
F44059_SI	CG4797:5	2R	19699704	19701028
S51452_SI	CG31183:6	3R	11687493	11687657
S13581_SI	CG32743:9	X	6731134	6732283
S43367_SI	CG30268:11	2R	18603262	18603824
S32015_SI	CG11049:2	4	1112885	1113254
S37027_SI	FBgn0085262:4	2R	8171799	8171806
S29187_SI	CG18811:1	3L	18665731	18666289
S40179_SI	CG15611:3	2R	12997672	12998005
S57753_SI	FBgn0010328:6	3R	23083995	23084380
F23416_SI	FBgn0035690:2	3L	6173281	6174883
F23416_SI	FBgn0035690:3	3L	6173281	6174883
F23416_SI	FBgn0035690:4	3L	6173281	6174883
S52786_SI	CG7694:4	3R	14416243	14416377
S58733_SI	CG18741:5	3R	25456023	25458582
S35502_SI	CG1794:10	2R	5525005	5525172
S53263_SI	CG16718:11	3R	15461762	15461937
S7514_SI	CG8954:4	2L	13900632	13901981
S39_SI	CG41254:133755-133636	2RHet	133636	133755
S29918_SI	CG6975:2	3L	20122525	20122655
S58438_SI	CG11828:4	3R	24749655	24750163
S20716_SI	CG18214:8	3L	1009322	1009379
S25719_SI	FBgn0052068:1	3L	10656489	10656668
S49660_SI	CR17875:1	3R	8224392	8224644
S32042_SI	CG11027:3	4	1145394	1145519
F15984_SI	CG4013:12	X	12624963	12626433
F15984_SI	CG4013:15	X	12624963	12626433
F15984_SI	CG4013:2	X	12624963	12626433
S8091_SI	CG7631:1	2L	15628684	15628900
S41777_SI	CR33428:1	2R	15625957	15626091
S48848_SI	CG4082:3	3R	6615762	6616583
S36168_SI	CG2368:8	2R	6501448	6501631
S2479_SI	FBgn0083938:2	2L	4641449	4642618
S51058_SI	FBgn0045035:19	3R	11064354	11064721
S47858_SI	CG8420:3	3R	5075642	5075921
S28181_SI	FBgn0053061:3	3L	16323683	16323971
S43651_SI	CG3219:1	2R	19011517	19013565
S22227_SI	CG11624:6	3L	3902527	3902707
S4184_SI	CG7075:7	2L	7713096	7713224
S31031_SI	FBgn0004449:4	3L	22296163	22296708
S49157_SI	CG6782:4	3R	7387923	7388017
S7950_SI	CG15270:10	2L	15092123	15092485
S15521_SI	CG2448:4	X	11600590	11601678
S10770_SI	CG15216:160712-162012	2L	22161687	22162987
S8100_SI	FBgn0028863:4	2L	15648535	15649020
S46909_SI	CG2520:2	3R	3015846	3015988
F29164_SI	CG4174:9	3L	18609827	18610191
F29164_SI	CG13380:3	3L	18609827	18610191
S20059_SI	CG17600:1	X	21917035	21917429
S11633_SI	CG4376:9	X	1919808	1920942
S28725_SI	CG3897:5	3L	17391495	17391631
S58520_SI	FBgn0039633:5	3R	24927241	24929767
S57062_SI	CG14545:1	3R	21676755	21677013
S57380_SI	CG31080:2	3R	22459594	22460437
F1973_SI	CG3241:2	2L	3463707	3466111
F1973_SI	CG3241:4	2L	3463707	3466111
F1973_SI	CG3241:1	2L	3463707	3466111
S58958_SI	FBgn0051036:2	3R	25734872	25735056
S49503_SI	CG14740:4	3R	7886905	7887327
S45050_SI	FBgn0035086:2	2R	20837114	20837389
F58857_SI	CG7834:2	3R	25628512	25628566
F58857_SI	CG7834:4	3R	25628512	25628566
S42339_SI	FBgn0050296:12	2R	16911167	16911259
S44979_SI	CG10142:2	2R	20776718	20777284
S3849_SI	FBgn0031879:9	2L	6987119	6987200
S19901_SI	CG1484:4	X	21214802	21216117
S48587_SI	CG3996:2	3R	6065910	6066035
S14065_SI	CG2151:4	X	8140841	8142072
S16961_SI	CG33968:1	X	15019788	15020441
S8776_SI	CG5043:3	2L	17434803	17435269
S12303_SI	CG13316:5	X	3593372	3593519
S8711_SI	CG31744:1	2L	17178772	17179048
S45964_SI	CG31542:1	3R	1195262	1195317
S33638_SI	CG4486:4	2R	3017774	3018047
F48495_SI	CG6203:13	3R	5930782	5931091
F48495_SI	CG6203:8	3R	5930782	5931091
S36401_SI	CG13227:1	2R	7122759	7123157
S12961_SI	CG3149:3	X	5587394	5588651
S4405_SI	CG7392:4	2L	8036358	8036576
S2029_SI	CG15415:1	2L	3529768	3530286
S57447_SI	FBgn0051072:13	3R	22686923	22687070
F31581_SI	FBgn0039900:11	4	325987	326440
F31581_SI	FBgn0039900:13	4	325987	326440
F31581_SI	FBgn0039900:12	4	325987	326440
S58633_SI	CG11951:3	3R	25062392	25063105
S5671_SI	CG4926:1	2L	10251838	10252064
S46647_SI	CG15186:3	3R	2315880	2316103
F38420_SI	CG8151:1	2R	10250599	10251018
F38420_SI	CG8151:2	2R	10250599	10251018
F38420_SI	CG8151:7	2R	10250599	10251018
S51138_SI	CG4913:2	3R	11147106	11147326
S25426_SI	CG8177:7	3L	9773866	9774108
S55380_SI	CG10168:2	3R	19362761	19364127
S23295_SI	CG6467:1	3L	6032257	6032552
F44411_SI	CG3186:1	2R	19945347	19945429
F44411_SI	CG3186:5	2R	19945347	19945429
S14328_SI	CR33568:1	X	8887430	8887451
S15741_SI	FBgn0001083:9	X	11890425	11890601
S1983_SI	FBgn0051776:4	2L	3471666	3472368
S44430_SI	CG3209:2	2R	19957262	19957465
S42636_SI	CG9709:7	2R	17279345	17279500
S38603_SI	CG10145:2	2R	10571658	10572112
S26367_SI	CG5688:4	3L	11987165	11989425
S25968_SI	CG6199:6	3L	11195500	11195601
S4304_SI	CG7123:5	2L	7820462	7820774
S17107_SI	CG15642:1	X	15361386	15361502
S46139_SI	CG14671:1	3R	1390128	1390447
S20189_SI	CG40305:380867-380412	X	22410738	22411193
S413_SI	CG11561:1	2L	277588	277863
S294_SI	CG12178:2	2L	105512	105909
S11289_SI	FBgn0028550:3	X	1145205	1145294
S49471_SI	CG3132:5	3R	7828020	7829239
S54327_SI	CG7895:2	3R	17206056	17206666
S29828_SI	CG14182:1	3L	19972757	19972862
F10327_SI	FBgn0032926:5	2L	21167003	21168344
F10327_SI	FBgn0032926:4	2L	21167003	21168344
F16037_SI	FBgn0040222:2	X	12832568	12833275
F16037_SI	FBgn0040222:1	X	12832568	12833275
F16037_SI	FBgn0040222:3	X	12832568	12833275
S54227_SI	CG5874:6	3R	17054149	17054304
S40999_SI	CG5226:11	2R	14411738	14412939
S38004_SI	CG6191:2	2R	9478105	9479383
F17029_SI	CG6170:11	X	15228511	15229301
F17029_SI	CG6170:2	X	15228511	15229301
F17029_SI	CG6170:10	X	15228511	15229301
S60158_SI	CG41392:982204-981973	3RHet	981973	982204
S35578_SI	CG34033:2	2R	5708243	5708638
S11754_SI	CG10755:1	X	2072917	2073295
S35754_SI	CG1407:1	2R	5919524	5919630
S20749_SI	CG9122:2	3L	1192308	1192473
F17102_SI	CG6299:7	X	15359598	15360026
F17102_SI	CG6299:3	X	15359598	15360026
S35379_SI	FBgn0033417:3	2R	5357534	5357669
S10083_SI	CG2637:3	2L	20736103	20736344
S18055_SI	FBgn0024941:1	X	16734925	16735459
S59237_SI	CG9737:3	3R	26067867	26068165
S53013_SI	CG6040:5	3R	14955944	14956710
S30753_SI	CG7634:5	3L	21559606	21559699
S32590_SI	CR40641:8006044-8006602	U	8006044	8006602
S15723_SI	CG1505:3	X	11881083	11881239
S2583_SI	CG3008:1	2L	4883299	4883587
S42129_SI	CG30149:3	2R	16526064	16526226
S40092_SI	CG6829:9	2R	12911203	12912796
S9401_SI	CG10493:4	2L	19061279	19061899
S710_SI	CG4226:7	2L	915508	915801
S37185_SI	CG8502:1	2R	8274484	8274600
S27596_SI	CG13458:4	3L	15108139	15108546
S25436_SI	CG14168:6	3L	9785090	9785316
S23810_SI	CG8620:2	3L	7151679	7152010
S49874_SI	FBgn0038084:2	3R	8572559	8572835
S41472_SI	CG10051:4	2R	15253553	15253737
S13603_SI	FBgn0052733:1	X	6846369	6846842
S9423_SI	CG10699:5	2L	19081230	19081422
S27256_SI	CG13484:1	3L	14045641	14046096
S58212_SI	CG1842:37	3R	24336164	24338469
S35186_SI	CG2412:2	2R	5053576	5054039
F46784_SI	CG1030:5	3R	2675267	2675886
F46784_SI	CG1030:4	3R	2675267	2675886
S39801_SI	CG5065:2	2R	12506309	12507194
S15457_SI	CG1763:2	X	11475138	11475332
S56959_SI	FBgn0039350:5	3R	21472404	21472465
S26289_SI	FBgn0085449:3	3L	11855384	11856547
S50814_SI	CG33967:5	3R	10525967	10526360
S42211_SI	CG11312:1	2R	16723175	16723569
S52741_SI	CG31232:3	3R	14225733	14225894
S41255_SI	CG15104:1	2R	14860449	14861227
S24139_SI	CG32373:6	3L	7751131	7751721
S54691_SI	CG5388:1	3R	18165887	18166024
S31193_SI	CG8779:44852-45023	3L	23000428	23000599
S37496_SI	CG30052:1	2R	8578378	8578436
S60255_SI	CG41358:2439541-2439757	3RHet	2439541	2439757
S2590_SI	CR31972:1	2L	4897201	4900683
S3750_SI	CG10800:1	2L	6852324	6853876
S37795_SI	CG4654:6	2R	9114205	9114287
S48601_SI	CG4003:3	3R	6089199	6089623
S7845_SI	CG15277:1	2L	14909741	14909767
S49232_SI	FBgn0037929:3	3R	7498040	7498069
S57293_SI	CG5432:1	3R	22239810	22240652
S14971_SI	CG15296:1	X	10459868	10460532
S13787_SI	CG12151:2	X	7627021	7627522
S35520_SI	CG1773:1	2R	5593789	5594088
S35218_SI	CG8026:2	2R	5076572	5076725
S26618_SI	FBgn0036288:4	3L	12481928	12482060
S45273_SI	CG41343:1053679-1053618	3LHet	1053618	1053679
S9133_SI	CG15160:6	2L	18593278	18593413
S52841_SI	CG7708:4	3R	14509226	14509547
S7123_SI	CG31856:2	2L	13071540	13071877
S10414_SI	CG18362:8	2L	21288052	21289404
S36007_SI	FBgn0085392:8	2R	6216807	6216918
S13772_SI	FBgn0029504:7	X	7598811	7598851
S170_SI	CG40270:2380347-2380637	2RHet	2380347	2380637
S21699_SI	CG9977:2	3L	2770042	2770491
S4873_SI	CG9280:5	2L	8672999	8673017
S44680_SI	CG4563:3	2R	20339734	20339850
F37907_SI	CG17034:16	2R	9326112	9326550
F37907_SI	CG17034:17	2R	9326112	9326550
F37907_SI	CG17034:18	2R	9326112	9326550
S30319_SI	CG3680:4	3L	20805357	20805567
S19683_SI	CG15455:1	X	20411908	20412297
F58255_SI	CG9983:2	3R	24426428	24426917
F58255_SI	CG9983:7	3R	24426428	24426917
S6513_SI	CG6320:12	2L	11167251	11167285
S34448_SI	CG8711:7	2R	3991472	3991608
S2116_SI	CG10019:2	2L	3746091	3746823
S24471_SI	CG7185:4	3L	8305384	8305850
S41064_SI	CG5473:6	2R	14528964	14529077
S23632_SI	CG32393:4	3L	6734057	6734739
S60094_SI	FBgn0011224:27	3R	27807307	27807472
S46331_SI	CG2082:2	3R	1602674	1602847
S37816_SI	CG4712:4	2R	9136399	9136836
S43152_SI	CG10972:5	2R	18315962	18316050
F39834_SI	CG8178:3	2R	12541153	12542130
F39834_SI	CG8178:4	2R	12541153	12542130
F39834_SI	CG8178:7	2R	12541153	12542130
F39834_SI	CG8178:2	2R	12541153	12542130
F39834_SI	CG8178:8	2R	12541153	12542130
F27438_SI	CG33261:42	3L	14750584	14751059
F27438_SI	CG33261:1	3L	14750584	14751059
F27438_SI	CG33261:13	3L	14750584	14751059
F27438_SI	CG33261:25	3L	14750584	14751059
S27403_SI	CG32146:8	3L	14663273	14664716
S59850_SI	CG11334:1	3R	27288552	27288730
S8251_SI	CG4846:6	2L	16079814	16079936
S47373_SI	CG15864:2	3R	4074258	4074376
S46873_SI	CG31248:4	3R	2956139	2956636
S39383_SI	CG8405:11	2R	11944031	11944130
S36679_SI	FBgn0033639:4	2R	7531496	7531684
S46230_SI	CG2244:9	3R	1467210	1467460
S17742_SI	CG18734:9	X	16272740	16272927
S48931_SI	CG6621:7	3R	6716722	6716733
S55959_SI	CG6356:2	3R	20112003	20112449
S44645_SI	CG4545:7	2R	20293280	20293480
S11615_SI	CG16902:2	X	1894587	1894735
S207_SI	CG40084:3155516-3155343	2RHet	3155343	3155516
S46806_SI	CG1984:1	3R	2886613	2886706
S52632_SI	CG7993:1	3R	14049449	14049560
S34748_SI	CG30355:1	2R	4566999	4567453
S28640_SI	CG7725:1	3L	17042616	17042837
S49499_SI	CG14736:10	3R	7868809	7869175
S51834_SI	CG14899:2	3R	12308985	12309505
S12692_SI	CG4041:1	X	4812154	4812478
S19464_SI	FBgn0031080:2	X	19853334	19853421
S13833_SI	CG17256:1	X	7783099	7785605
S38568_SI	CG12863:3	2R	10507300	10508067
F28029_SI	CG5414:7	3L	16096441	16097378
F28029_SI	CG5222:3	3L	16096441	16097378
S25649_SI	CG32065:3	3L	10439933	10440000
S57426_SI	CG31079:1	3R	22556719	22557481
S19897_SI	CG1693:1	X	21209799	21209988
S58415_SI	FBgn0053553:4	3R	24715727	24715822
S39723_SI	CG7813:1	2R	12386691	12386934
S35034_SI	CG13743:5	2R	4938020	4938134
S33123_SI	FBgn0033062:2	2R	1969241	1969345
S40767_SI	CG5753:1	2R	14013060	14013337
S56710_SI	CG31106:6	3R	21043483	21043577
S25707_SI	CG32066:4	3L	10633493	10634565
S18577_SI	FBgn0030889:7	X	17940111	17940267
F16096_SI	CG4353:6	X	12976161	12977131
F16096_SI	CG4353:7	X	12976161	12977131
F16096_SI	CG4353:13	X	12976161	12977131
F16096_SI	CG4353:14	X	12976161	12977131
S20096_SI	CG41478:46749-46606	X	22076932	22077075
S57497_SI	CG14252:1	3R	22771256	22771302
S41750_SI	CR30454:1	2R	15615693	15615764
S35885_SI	CG33135:14	2R	6034396	6034499
S11654_SI	CG4290:8	X	1950153	1951800
S14758_SI	FBgn0030167:4	X	9873205	9873414
S45350_SI	CG17436:2247454-2247577	3LHet	2247454	2247577
S19869_SI	CG1801:6	X	21182984	21183263
S9904_SI	CG40176:2	2L	20269580	20269797
S11964_SI	CG13758:9	X	2470150	2470486
S1155_SI	CG15353:1	2L	2007135	2007193
S16245_SI	FBgn0085388:7	X	13222184	13222294
S45730_SI	CG9761:3	3R	549237	549451
S31044_SI	CG11426:1	3L	22463658	22463894
S10751_SI	CG3651:120861-121205	2L	22121836	22122180
S7530_SI	CG16870:1	2L	13912201	13912563
S24706_SI	CG6416:13	3L	8629569	8629820
S20991_SI	CG12090:1	3L	1533857	1534034
S56002_SI	CG31132:7	3R	20147585	20147681
S47834_SI	CG9755:8	3R	5039482	5039568
S6630_SI	CG4983:1	2L	11652448	11652569
S36003_SI	FBgn0085392:4	2R	6213194	6213399
S59598_SI	CG1455:5	3R	26868000	26868145
S20890_SI	CG1214:1	3L	1370620	1370880
S37404_SI	FBgn0050054:5	2R	8512068	8512197
S22281_SI	CG14985:1	3L	4003472	4003964
S7891_SI	CG15274:8	2L	15026688	15026837
S1617_SI	CG2991:2	2L	2864969	2865418
F25235_SI	CG3395:6	3L	9502981	9503258
F25235_SI	CG3395:4	3L	9502981	9503258
S56342_SI	CG5807:1	3R	20639298	20639750
S48562_SI	CG3985:2	3R	6019582	6019735
S15515_SI	CG1830:8	X	11592533	11592630
S53865_SI	CG17269:13	3R	16637315	16637534
S31806_SI	CG32019:2	4	746295	746655
S56916_SI	CG5112:1	3R	21317212	21318985
S56140_SI	CG6607:2	3R	20354056	20354406
S41885_SI	CG16894:1	2R	16099109	16100124
S30907_SI	CR32449:1	3L	21847194	21847265
S6502_SI	CG6320:9	2L	11160245	11160336
S18185_SI	FBgn0082999:1	X	17038140	17038273
S1294_SI	CG7082:6	2L	2222106	2222298
F60031_SI	CG1945:19	3R	27613524	27614032
F60031_SI	CG1945:17	3R	27613524	27614032
S46395_SI	FBgn0085316:1	3R	1679118	1679825
S33937_SI	FBgn0033186:1	2R	3404426	3405472
S56367_SI	CG31118:2	3R	20653054	20653346
S12137_SI	CG14419:1	X	2779214	2779944
S37855_SI	CG10814:2	2R	9263476	9264001
S47743_SI	FBgn0037643:8	3R	4767130	4767554
S782_SI	FBgn0031302:2	2L	1113204	1113501
S51910_SI	CG17560:4	3R	12444565	12445276
S30797_SI	CG7166:7	3L	21614974	21614994
F13069_SI	CG4027:2	X	5796723	5798823
F13069_SI	CG4027:6	X	5796723	5798823
F13069_SI	CG4027:8	X	5796723	5798823
S58237_SI	CG33103:8	3R	24351139	24351309
S48106_SI	CG33654:1	3R	5408882	5408944
S34074_SI	CG2065:1	2R	3551291	3551439
S6510_SI	CG6320:3	2L	11165745	11165966
F53215_SI	FBgn0024242:43	3R	15420222	15421117
F53215_SI	FBgn0024242:44	3R	15420222	15421117
S43551_SI	CG12781:9	2R	18801419	18801639
S51708_SI	CG6898:1	3R	12131485	12133120
S19544_SI	CG32823:2	X	20087866	20087993
S9323_SI	CG10639:2	2L	18972602	18973459
S36235_SI	CG12340:2	2R	6693080	6693232
F10713_SI	CG31693:14256-16359	2L	22015231	22017334
F10713_SI	CG31693:14478-16359	2L	22015231	22017334
F10713_SI	CG31693:14256-14421	2L	22015231	22017334
S30735_SI	FBgn0037098:12	3L	21547654	21547994
S5748_SI	CG18144:2	2L	10294863	10295059
S49726_SI	CG18549:2	3R	8280366	8280535
S12115_SI	CG2715:2	X	2636594	2636830
S48156_SI	FBgn0037726:13	3R	5483127	5483375
F54194_SI	FBgn0025803:16	3R	17024908	17025485
F54194_SI	FBgn0025803:17	3R	17024908	17025485
F47223_SI	FBgn0024909:2	3R	3733284	3733541
F47223_SI	FBgn0024909:3	3R	3733284	3733541
S39185_SI	CG8249:1	2R	11734645	11734865
S872_SI	CG14343:1	2L	1219363	1219591
S15014_SI	FBgn0052677:7	X	10596932	10597495
S8801_SI	CG6605:6	2L	17462429	17462683
S54037_SI	CG3723:13	3R	16858847	16859199
S43275_SI	CG3875:1	2R	18538079	18538316
S1146_SI	CG31941:1	2L	1992093	1992152
S42476_SI	CG9450:6	2R	17074608	17075437
S89_SI	CG41325:663205-663428	2RHet	663205	663428
S54944_SI	CG6954:1	3R	18499891	18500561
F25021_SI	CG10537:8	3L	9144354	9144973
F25021_SI	CG10537:11	3L	9144354	9144973
F25021_SI	CG10537:12	3L	9144354	9144973
F43589_SI	CG32834:1	2R	18870977	18872837
F43589_SI	CG32833:1	2R	18870977	18872837
S4342_SI	FBgn0083968:1	2L	7885649	7885804
S11730_SI	CG3707:5	X	2045710	2045879
S46666_SI	CG33202:2	3R	2391857	2392599
F10026_SI	CG2611:2	2L	20650537	20651560
F10026_SI	CG2478:10	2L	20650537	20651560
S47810_SI	CG18466:3	3R	4868226	4868506
S19328_SI	CG14215:5	X	19548159	19548349
S13319_SI	FBgn0029864:1	X	6210131	6210295
F49000_SI	FBgn0037872:9	3R	7033969	7034357
F49000_SI	FBgn0037872:11	3R	7033969	7034357
F49000_SI	FBgn0037872:10	3R	7033969	7034357
S36546_SI	CG18681:1	2R	7232734	7233567
S53392_SI	CG4703:1	3R	15703470	15703633
S32471_SI	CG41555:4866001-4866570	U	4866001	4866570
S8661_SI	CG31805:1	2L	16900101	16900299
S18491_SI	CG7835:1	X	17768421	17769073
S3960_SI	CG4698:2	2L	7256762	7257260
S55287_SI	CG10868:11	3R	19093543	19093634
S33801_SI	FBgn0033159:98	2R	3268976	3269374
S27770_SI	FBgn0036520:3	3L	15604579	15604823
S32514_SI	CG41568:5845907-5846156	U	5845907	5846156
F37263_SI	CG12369:2	2R	8351845	8353154
F37263_SI	CG12369:4	2R	8351845	8353154
S52382_SI	CG18212:4	3R	13500797	13501255
S34352_SI	CG8722:4	2R	3878164	3878372
S1675_SI	CG3165:1	2L	2977127	2977530
S37581_SI	CG3798:8	2R	8766953	8767161
S46218_SI	CG1475:3	3R	1451236	1451679
S46424_SI	CG11373:2	3R	1786185	1786227
F41176_SI	CG15094:1	2R	14683775	14684181
F41176_SI	CG15094:2	2R	14683775	14684181
F41176_SI	CG15094:5	2R	14683775	14684181
S22568_SI	CG1273:3	3L	4273781	4274096
S1318_SI	CG31682:1	2L	2240341	2240593
S16623_SI	CG32604:1	X	14095405	14097317
S34841_SI	CG10844:3	2R	4753361	4753564
S30802_SI	CG7166:2	3L	21616322	21616648
S10593_SI	CG12548:2	2L	21588977	21589173
S47903_SI	CG8861:1	3R	5154164	5154227
S27410_SI	CG32143:2	3L	14674906	14675064
S58165_SI	CG1867:2	3R	24178329	24178514
F16804_SI	FBgn0030581:4	X	14722784	14725699
F16804_SI	FBgn0030581:2	X	14722784	14725699
F16804_SI	FBgn0030581:8	X	14722784	14725699
F16804_SI	FBgn0030581:7	X	14722784	14725699
F16804_SI	FBgn0030581:5	X	14722784	14725699
F16804_SI	FBgn0030581:3	X	14722784	14725699
F16804_SI	FBgn0030581:6	X	14722784	14725699
S184_SI	CG41312:2775266-2774886	2RHet	2774886	2775266
S35663_SI	FBgn0033463:14	2R	5777112	5777240
S35469_SI	FBgn0085393:4	2R	5482135	5482517
S29745_SI	CG8287:4	3L	19861824	19861964
S49825_SI	FBgn0038076:1	3R	8505000	8505257
S30643_SI	CG5664:2	3L	21432889	21433554
S53452_SI	CG4783:1	3R	15774192	15774265
S9286_SI	CG10619:1	2L	18880657	18881256
F2673_SI	CG8891:3	2L	4977748	4978707
F2673_SI	CG3792:2	2L	4977748	4978707
S55213_SI	CG4624:2	3R	18983739	18984208
S15790_SI	FBgn0085352:2	X	11964747	11964914
S9293_SI	CG18397:5	2L	18938562	18938685
S18421_SI	CG32559:1	X	17628903	17629296
S29763_SI	CG8103:6	3L	19875145	19875397
S53749_SI	CG4141:3	3R	16457231	16457437
S40916_SI	CG17531:1	2R	14294440	14295193
S47029_SI	CR33925:1	3R	3300565	3300674
S41403_SI	CG7230:1	2R	15163231	15163657
S46186_SI	CG2922:3	3R	1424666	1424766
S4933_SI	CG9468:2	2L	8780486	8780856
S58718_SI	CG1906:1	3R	25417544	25417889
S58497_SI	CG11841:1	3R	24876793	24876889
F29066_SI	CG32195:1	3L	18106065	18106281
F29066_SI	CG7341:1	3L	18106065	18106281
S54895_SI	FBgn0051158:9	3R	18429712	18430098
S2893_SI	CG14028:1	2L	5327241	5327286
S41837_SI	CR33368:1	2R	15648096	15648230
S15242_SI	CG32667:3	X	11033790	11033967
S28448_SI	CG9695:10	3L	16715358	16717089
S37395_SI	CG17759:6	2R	8505492	8505645
S51626_SI	CG4316:8	3R	11969352	11969541
S13593_SI	CG3044:1	X	6742585	6743520
S2543_SI	CG15626:1	2L	4837845	4837996
S56187_SI	CG6668:1	3R	20451397	20451534
S47856_SI	CG8420:1	3R	5073173	5074157
S5650_SI	CG4916:3	2L	10240680	10241058
S5224_SI	CG3858:1	2L	9608479	9608908
S33395_SI	FBgn0085421:17	2R	2675967	2676511
F52089_SI	CG5220:3	3R	12867485	12868335
F52089_SI	CG3995:2	3R	12867485	12868335
S56719_SI	FBgn0051103:6	3R	21046334	21046460
S55123_SI	CG33336:3	3R	18878734	18878770
S12909_SI	CG17758:4	X	5547971	5549217
S55706_SI	FBgn0051140:21	3R	19806250	19806498
S46743_SI	CG31481:7	3R	2533518	2534377
S46088_SI	CG1063:3	3R	1353760	1353830
S7212_SI	CG5867:4	2L	13239029	13239296
S24920_SI	CG5068:4	3L	8980832	8981143
S29984_SI	CG17233:4	3L	20229534	20231010
S24022_SI	CG32372:4	3L	7519195	7521116
S52825_SI	CG7698:1	3R	14489110	14489250
S10885_SI	CG18140:907737-904213	2L	22905188	22908712
S17684_SI	CG13957:3	X	16208755	16209855
S11552_SI	CG14805:1	X	1771352	1772230
S38746_SI	CG10257:3	2R	10831276	10831563
S20951_SI	CG12085:4	3L	1499043	1499337
S39744_SI	CG4905:3	2R	12442264	12442413
S15772_SI	CG1490:2	X	11920659	11922072
S13571_SI	CG32743:1	X	6718671	6719019
S45013_SI	CG15860:4	2R	20809028	20809811
S43909_SI	CG30182:5	2R	19487403	19487516
S43715_SI	CG30416:1	2R	19209664	19210933
S8441_SI	FBgn0032593:3	2L	16665342	16665617
S46822_SI	CG1104:3	3R	2898376	2898847
S37412_SI	FBgn0033756:5	2R	8515103	8515231
S23665_SI	CG14820:3	3L	6926983	6927076
S8280_SI	CG4894:21	2L	16182893	16183039
S34681_SI	CG2397:1	2R	4458007	4459650
S21044_SI	CG12104:2	3L	1600941	1601933
S49582_SI	CG15807:4	3R	8059591	8059663
S841_SI	CG4887:7	2L	1175047	1175173
S58621_SI	CG1458:2	3R	25048268	25048491
S35917_SI	CG3454:1	2R	6128374	6128629
S39894_SI	FBgn0034155:18	2R	12648103	12648219
F48431_SI	CG33208:5	3R	5845427	5847197
F48431_SI	CG33208:29	3R	5845427	5847197
S37156_SI	CG33012:4	2R	8256253	8256407
S53354_SI	CG4608:2	3R	15653376	15654764
S43478_SI	CG3504:8	2R	18743547	18743843
S32986_SI	CG8376:6	2R	1596116	1596372
F19121_SI	CG32538:6	X	19236315	19236632
F19121_SI	CG32538:5	X	19236315	19236632
F19121_SI	CG32538:16	X	19236315	19236632
S10833_SI	CG40006:514460-514174	2L	22515149	22515435
S474_SI	CG4213:2	2L	400725	400942
S26532_SI	CG4357:17	3L	12361746	12362057
S52047_SI	CG8907:1	3R	12833996	12834097
S34417_SI	CG8714:2	2R	3972036	3972140
S53360_SI	CG4662:1	3R	15673045	15673357
S40832_SI	CG5140:5	2R	14069203	14069322
S33164_SI	CG11211:3	2R	2068424	2068760
S9497_SI	CG13086:1	2L	19364394	19364567
S2953_SI	CG7371:4	2L	5522524	5522679
S37445_SI	CG8778:2	2R	8538810	8539525
S38902_SI	FBgn0083959:32	2R	11169911	11169983
S18609_SI	CG7092:27	X	17972072	17972505
S8899_SI	CG7100:28	2L	17714306	17714496
S8745_SI	FBgn0020503:8	2L	17398597	17398716
S17568_SI	CG14948:3	X	15959435	15959732
S13342_SI	CG3429:1	X	6259359	6259742
S26911_SI	FBgn0036340:4	3L	13032505	13034076
S37355_SI	CG8594:3	2R	8460195	8460396
S7910_SI	CG7595:12	2L	15044961	15045620
S35671_SI	CG30007:2	2R	5779607	5780038
F23926_SI	CG8582:2	3L	7361990	7362317
F23926_SI	CG8582:4	3L	7361990	7362317
S26551_SI	CG32104:12	3L	12387209	12387621
F6069_SI	CG6176:8	2L	10485535	10486081
F6069_SI	CG7456:8	2L	10485535	10486081
F6069_SI	CG7456:7	2L	10485535	10486081
S22665_SI	FBgn0035543:4	3L	4424685	4424901
S14016_SI	CG1583:1	X	8051580	8052419
S45938_SI	FBgn0013576:25	3R	1129833	1129904
S7262_SI	CG16970:4	2L	13308410	13309571
S46503_SI	CG1150:1	3R	2041558	2041875
S43708_SI	CG3124:2	2R	19170676	19171376
S5632_SI	CG5694:5	2L	10227760	10229126
S54074_SI	CG3671:13	3R	16886004	16886375
S24891_SI	CG5026:1	3L	8961630	8962173
S49177_SI	CG5344:3	3R	7409423	7409787
S42179_SI	CG13441:1	2R	16573282	16574415
S11475_SI	CG3100:2	X	1582514	1582607
S8584_SI	CG31991:4	2L	16820718	16820809
S37364_SI	CG8815:16	2R	8465962	8466056
S23699_SI	CG9953:3	3L	6963982	6964453
S40041_SI	CR30236:1	2R	12855513	12855583
S39876_SI	FBgn0034155:2	2R	12641104	12641205
S36040_SI	CG33477:1	2R	6296660	6297256
S35625_SI	CG1516:7	2R	5740053	5740710
S19488_SI	CG9571:1	X	19985636	19986418
S40526_SI	CR32895:1	2R	13588481	13588567
S30945_SI	FBgn0085291:3	3L	21953181	21953348
S4276_SI	CG7149:1	2L	7790022	7790557
S53965_SI	FBgn0038840:8	3R	16731877	16732153
S51865_SI	CG14889:4	3R	12391393	12391488
S35566_SI	CG1688:1	2R	5693964	5694370
S9545_SI	CG31794:27	2L	19419869	19420191
S45903_SI	CG12173:2	3R	1081404	1081660
S32435_SI	CR40560:3559306-3556916	U	3556916	3559306
S28839_SI	CG32180:1	3L	17611751	17612407
S3832_SI	CG9188:3	2L	6961516	6961830
S30653_SI	CG5081:5	3L	21440181	21440597
S36946_SI	CG8877:4	2R	8048852	8048977
S17399_SI	CG9066:1	X	15783942	15784125
S44904_SI	CG16932:9	2R	20659248	20659313
S45166_SI	CG30429:2	2R	21134588	21135027
S33832_SI	FBgn0033165:1	2R	3289373	3289397
S38405_SI	FBgn0085408:9	2R	10229567	10229761
S18994_SI	CG14191:2	X	18975898	18976606
S47413_SI	CG9626:1	3R	4125010	4125620
S14909_SI	CG32681:1	X	10270769	10275289
S1655_SI	CG3151:3	2L	2955380	2955507
S21493_SI	CG32304:1	3L	2267870	2268529
S44890_SI	CG9196:3	2R	20646380	20646706
S22364_SI	CG14993:3	3L	4072490	4073091
S56524_SI	CG6369:4	3R	20857491	20857870
S5724_SI	CG5640:15	2L	10275127	10275387
S25440_SI	CG14168:2	3L	9787711	9787862
F17516_SI	CG9172:3	X	15879877	15880791
F17516_SI	CG9172:1	X	15879877	15880791
F17516_SI	CG9172:2	X	15879877	15880791
S49124_SI	CG5281:2	3R	7261850	7263245
S41039_SI	CG5489:1	2R	14512268	14512553
S55585_SI	CG10379:8	3R	19620788	19620962
S55299_SI	CG6759:5	3R	19108406	19109054
S22145_SI	FBgn0035454:5	3L	3649279	3649338
S33380_SI	FBgn0085421:4	2R	2651326	2651496
S55997_SI	CG31132:2	3R	20145131	20145189
S26626_SI	CG10638:3	3L	12491849	12492364
F19420_SI	CG12703:9	X	19652377	19653697
F19420_SI	CG12702:5	X	19652377	19653697
S9924_SI	CG10076:15	2L	20346308	20346511
S1018_SI	CG18317:3	2L	1718421	1718491
S1125_SI	CG10908:2	2L	1974564	1974818
S41325_SI	CG15111:2	2R	15025323	15025408
S741_SI	CG31795:14	2L	1042964	1043225
S22115_SI	FBgn0005640:5	3L	3543939	3543993
S54017_SI	CG11622:3	3R	16843852	16844736
F18483_SI	CG6769:3	X	17756307	17758578
F18483_SI	CG7826:9	X	17756307	17758578
S7439_SI	FBgn0028539:1	2L	13784170	13784352
S56572_SI	FBgn0085378:5	3R	20886682	20886841
S47284_SI	CG2702:2	3R	3840133	3840688
S11791_SI	CG3443:1	X	2119744	2119896
F60056_SI	CG1971:3	3R	27631458	27632467
F60056_SI	CG1971:2	3R	27631458	27632467
S23240_SI	FBgn0035647:2	3L	5898555	5898747
S3192_SI	CG9064:1	2L	5968597	5969761
S58571_SI	CG14516:7	3R	24970995	24971515
S4294_SI	CG7134:5	2L	7805060	7805788
S32170_SI	CG17866:122800-123184	YHet	122800	123184
F10498_SI	CG33817:1	2L	21458012	21458580
F10498_SI	CR33730:1	2L	21458012	21458580
S55255_SI	FBgn0083947:3	3R	19067589	19067713
S39623_SI	FBgn0085428:7	2R	12200697	12200926
S25491_SI	CG8108:1	3L	9857706	9857902
S21571_SI	CG16757:12	3L	2511163	2511763
S13522_SI	CG3126:10	X	6677923	6678587
S42890_SI	FBgn0085399:2	2R	17882119	17882398
S1058_SI	CG31662:1	2L	1793897	1794917
S37317_SI	CG8569:1	2R	8406654	8406852
S21548_SI	CG16761:1	3L	2478146	2478493
S26096_SI	CG6091:7	3L	11599357	11599571
S50627_SI	CG8573:6	3R	10131682	10131806
S27754_SI	CG12304:3	3L	15577387	15577539
S16262_SI	CG15749:3	X	13264032	13264366
S19748_SI	CG1532:1	X	20899207	20899373
S5417_SI	CG31711:4	2L	9927470	9928494
S28218_SI	CG4842:3	3L	16362005	16362178
S8306_SI	CG12455:11	2L	16245017	16245154
S6211_SI	CG6720:1	2L	10767657	10768005
S55723_SI	FBgn0039137:10	3R	19818406	19818638
S41412_SI	CG18606:1	2R	15175527	15176156
S1535_SI	CG2848:3	2L	2761504	2761670
F20694_SI	FBgn0025593:17	3L	982175	982599
F20694_SI	FBgn0025593:16	3L	982175	982599
S5299_SI	CG4008:2	2L	9763836	9764648
S3775_SI	CG13773:2	2L	6906918	6907133
S38880_SI	FBgn0083959:2	2R	11152324	11152481
S59151_SI	CG18682:1	3R	25949953	25950457
S53557_SI	FBgn0083975:10	3R	16042770	16042888
S52949_SI	CG31149:1	3R	14794218	14794272
S3780_SI	CG4488:2	2L	6912945	6913281
S26727_SI	CG32112:4	3L	12736788	12736926
S24761_SI	FBgn0040229:2	3L	8752430	8752480
S20889_SI	CG9166:3	3L	1351853	1352853
S52780_SI	CG7691:3	3R	14386828	14386987
S48173_SI	FBgn0037726:30	3R	5496955	5497823
S8992_SI	FBgn0032666:4	2L	18123349	18123908
S53667_SI	CG4257:19	3R	16376443	16376852
S56351_SI	CG6995:3	3R	20644133	20644160
S18343_SI	CG5675:3	X	17495413	17495952
F35139_SI	CG8057:3	2R	5021347	5023210
F35139_SI	CG8058:6	2R	5021347	5023210
S4579_SI	CG8282:5	2L	8219116	8219298
S26083_SI	CG32086:1	3L	11576610	11577164
S15779_SI	CG1786:3	X	11927333	11927533
S37607_SI	CG17019:3	2R	8819307	8820867
F49417_SI	CG31211:8	3R	7778549	7779880
F49417_SI	CG31211:9	3R	7778549	7779880
F49417_SI	CG31211:10	3R	7778549	7779880
S51183_SI	CG6194:5	3R	11180355	11180830
S46271_SI	CG1347:2	3R	1499212	1502282
S44547_SI	CR32884:1	2R	20063751	20063890
S31985_SI	CG18069:5	4	1069130	1069184
S32289_SI	CG40339:1062248-1062403	U	1062248	1062403
S29962_SI	CG7017:2	3L	20203535	20204852
S56976_SI	CG5053:5	3R	21490032	21491366
S60212_SI	CG41336:1828824-1828771	3RHet	1828771	1828824
S49140_SI	CG17230:2	3R	7289749	7291573
S27188_SI	CG32137:6	3L	13954023	13954203
S10135_SI	CG14405:2	2L	20820392	20820568
S2979_SI	CG6944:1	2L	5542527	5542660
S36227_SI	CG30018:2	2R	6679382	6679532
F2961_SI	CG7277:1	2L	5528520	5532195
F2961_SI	CG31915:2	2L	5528520	5532195
S46619_SI	CG1021:6	3R	2216883	2216947
S19045_SI	CG14195:3	X	19103652	19104373
S23750_SI	CG32391:2	3L	7061954	7062098
S37503_SI	CG8776:2	2R	8595113	8595306
S35851_SI	CG17753:3	2R	6008991	6009258
S59361_SI	FBgn0051371:3	3R	26327306	26327474
S22376_SI	CG14994:1	3L	4088212	4088744
S56727_SI	FBgn0039294:1	3R	21049876	21050322
S735_SI	CG31795:5	2L	1017711	1017768
S50842_SI	FBgn0038259:6	3R	10613779	10614341
S15332_SI	CG1594:6	X	11257530	11257879
S56190_SI	CG31127:1	3R	20454857	20455810
F47201_SI	CG31284:5	3R	3717053	3717293
F47201_SI	CG31284:1	3R	3717053	3717293
S28111_SI	FBgn0052155:3	3L	16228423	16228652
F53997_SI	CG5670:10	3R	16799533	16801022
F53997_SI	CG5670:15	3R	16799533	16801022
S38991_SI	CG30470:1	2R	11348416	11349063
S9889_SI	CG40169:4	2L	20243210	20243392
S57677_SI	FBgn0051065:5	3R	22990228	22990434
S1271_SI	CG15385:5	2L	2209572	2210869
S6921_SI	CG5427:5	2L	12442756	12442949
S44266_SI	CG3060:5	2R	19861283	19861984
S26432_SI	CG9762:3	3L	12130938	12131044
S21771_SI	CG32487:2	3L	3016186	3016378
S10048_SI	CG31678:5	2L	20668264	20668405
S50239_SI	FBgn0004049:8	3R	9257587	9258655
S7324_SI	FBgn0032521:1	2L	13398989	13399140
S56516_SI	CG11783:5	3R	20854251	20854463
S40423_SI	CG6493:4	2R	13467674	13467981
S21409_SI	FBgn0052311:20	3L	2149741	2150089
S50942_SI	CG6934:1	3R	10957330	10957645
S44072_SI	CG5549:5	2R	19722027	19722130
S9710_SI	FBgn0000464:4	2L	19644474	19644635
S58393_SI	CG31048:9	3R	24692039	24692245
S25359_SI	CG8308:2	3L	9675003	9676472
S50926_SI	CG33485:6	3R	10902758	10902927
S11862_SI	CG2841:4	X	2239166	2242910
S26020_SI	CG7557:2	3L	11438840	11439671
S14653_SI	CG3003:3	X	9506315	9506638
S5476_SI	CG4747:3	2L	10005424	10005506
S2421_SI	CG33196:56	2L	4503958	4504290
F59322_SI	CG1471:10	3R	26286154	26286630
F59322_SI	CG1471:9	3R	26286154	26286630
F59322_SI	CG1471:8	3R	26286154	26286630
F59322_SI	CG1471:7	3R	26286154	26286630
S53995_SI	CG5670:8	3R	16798895	16799069
S33548_SI	CG12845:1	2R	2912517	2912946
S12371_SI	CG2930:9	X	3771661	3772857
S59769_SI	FBgn0040629:1	3R	27087769	27087793
S1118_SI	CG33673:3	2L	1945840	1946196
S16019_SI	CG32650:1	X	12791580	12792702
F13157_SI	CG5921:8	X	5956801	5956986
F13157_SI	CG5921:5	X	5956801	5956986
S5152_SI	CG3779:5	2L	9449830	9450381
S28317_SI	FBgn0052158:24	3L	16503437	16503534
S22850_SI	CG17150:10	3L	4866943	4867108
S55672_SI	CG12268:6	3R	19769350	19769828
S40273_SI	CG6530:8	2R	13336616	13336707
S5564_SI	CG5772:19	2L	10185642	10185837
S47337_SI	CR31582:1	3R	3966198	3966270
S28079_SI	CG33687:1	3L	16190968	16190995
S36951_SI	FBgn0040759:2	2R	8051367	8051426
S60184_SI	CG40577:1585335-1585730	3RHet	1585335	1585730
S6806_SI	CG16997:1	2L	12111124	12111945
S457_SI	CG4574:13	2L	342866	343729
S47549_SI	CG9716:5	3R	4469948	4470127
S41300_SI	CG16720:7	2R	15001425	15001655
S25683_SI	FBgn0085267:3	3L	10619995	10620142
S13858_SI	CG1514:1	X	7806122	7807012
S22886_SI	CG17150:48	3L	4893413	4893822
F16941_SI	FBgn0030613:8	X	14989120	14989277
F16941_SI	FBgn0030613:7	X	14989120	14989277
S2497_SI	FBgn0085380:5	2L	4719805	4719981
S38292_SI	CG8415:1	2R	10104035	10104132
S34175_SI	CG1555:1	2R	3672421	3672711
S24102_SI	FBgn0085445:18	3L	7699073	7699479
S28244_SI	CG4877:5	3L	16382779	16382977
S25630_SI	CG6559:5	3L	10292859	10292961
S57023_SI	FBgn0051092:14	3R	21564777	21565344
S16119_SI	CG12714:3	X	13005393	13005446
S14955_SI	CG2890:3	X	10373869	10374057
S3687_SI	CG11221:1	2L	6742508	6743029
S31453_SI	CG1651:5	4	142479	142582
S16462_SI	CG10988:2	X	13636349	13637767
S19539_SI	CG33496:3	X	20080652	20080708
S24602_SI	CG6745:2	3L	8503364	8503551
S55311_SI	CG17077:6	3R	19137704	19137928
S34936_SI	CG13749:1	2R	4821003	4821232
S12862_SI	CG16752:5	X	5381407	5381468
S47613_SI	CG8145:1	3R	4548946	4549083
S12591_SI	CG12684:1	X	4465653	4465914
S47242_SI	CG11094:2	3R	3785474	3786844
S50063_SI	CG7855:4	3R	8918778	8919097
S48831_SI	CG6547:8	3R	6607128	6607355
S2824_SI	CG6081:1	2L	5207308	5207501
S10735_SI	CG31700:68187-68377	2L	22069162	22069352
F12387_SI	CG32776:2	X	3799770	3799933
F12387_SI	CG32776:20	X	3799770	3799933
S14444_SI	CG9022:2	X	9050955	9052248
S45998_SI	CG10612:3	3R	1223496	1224036
S12799_SI	FBgn0014024:10	X	5215852	5216360
S58123_SI	FBgn0085391:9	3R	23908623	23908812
S21200_SI	CG1977:3	3L	1784907	1788957
S18193_SI	FBgn0083041:1	X	17039590	17039728
S10997_SI	CG3923:5	X	368343	368539
S21965_SI	CG12740:2	3L	3221882	3221981
S4521_SI	FBgn0031993:23	2L	8185126	8185278
S14583_SI	FBgn0085478:12	X	9248495	9248599
S38620_SI	CG30476:1	2R	10640031	10640247
S3208_SI	CG9088:5	2L	5990441	5992405
S15505_SI	CG1822:5	X	11583234	11583576
S17871_SI	FBgn0011742:5	X	16444283	16444498
S8976_SI	CG5711:4	2L	18080147	18080423
S17045_SI	CG6227:4	X	15241509	15242509
S15272_SI	CG1938:3	X	11055094	11055284
S25565_SI	FBgn0036066:1	3L	10075853	10075933
S44142_SI	CG5591:4	2R	19787267	19787457
S32606_SI	CG40769:8483559-8483038	U	8483038	8483559
S52870_SI	CG7717:7	3R	14559476	14562191
S31567_SI	FBgn0042696:4	4	292541	292798
S16996_SI	FBgn0030622:2	X	15123468	15123908
S12380_SI	CG32776:9	X	3789060	3790714
S32274_SI	CG41498:611630-611498	U	611498	611630
S15161_SI	CG1567:6	X	10859492	10859552
S33290_SI	CG30446:6	2R	2574165	2574291
F30330_SI	CG3263:12	3L	20821118	20821440
F30330_SI	CG3263:18	3L	20821118	20821440
F40052_SI	FBgn0050461:2	2R	12881916	12883806
F40052_SI	FBgn0050461:1	2R	12881916	12883806
F40052_SI	CG6702:11	2R	12881916	12883806
F40052_SI	FBgn0050462:1	2R	12881916	12883806
S48812_SI	CG14685:7	3R	6590972	6591166
S33251_SI	CG3174:4	2R	2531717	2531888
S21143_SI	FBgn0027594:11	3L	1723580	1723705
F34572_SI	CG11635:1	2R	4245631	4248695
F34572_SI	CG30365:1	2R	4245631	4248695
S41017_SI	CG30115:3	2R	14447029	14448673
S51391_SI	CG4606:1	3R	11629974	11630327
S28904_SI	CG32181:1	3L	17752847	17752982
S17062_SI	CG9176:14	X	15283639	15284532
S20766_SI	CG9116:1	3L	1218081	1218696
S40710_SI	FBgn0034286:1	2R	13862622	13864035
S48037_SI	FBgn0037702:9	3R	5349258	5349518
F15067_SI	FBgn0030235:10	X	10700475	10700885
F15067_SI	FBgn0030235:11	X	10700475	10700885
F15067_SI	FBgn0030235:9	X	10700475	10700885
S5191_SI	CG13113:1	2L	9544175	9544792
S17920_SI	CG32573:2	X	16545620	16546049
S58471_SI	CG1951:5	3R	24855299	24855475
S33311_SI	CG3409:4	2R	2589318	2589427
S31164_SI	CG10712:5	3L	22868224	22869490
S36464_SI	CG9062:5	2R	7169465	7169604
S4610_SI	CG14277:2	2L	8242783	8243184
S59142_SI	FBgn0015542:8	3R	25929825	25930531
S52059_SI	CG3477:5	3R	12851896	12852640
S43129_SI	CG3613:3	2R	18301913	18302014
S11848_SI	CG14050:1	X	2219424	2219723
S31419_SI	CG17245:5	4	53434	53751
S6058_SI	CG6187:6	2L	10482043	10482233
S59092_SI	CG7926:2	3R	25850149	25850344
S21627_SI	CG12002:5	3L	2611316	2611557
S54833_SI	CG6919:16	3R	18341024	18341191
S15199_SI	CG18085:2	X	10977478	10978280
S9352_SI	CG31793:6	2L	19008033	19008231
S10243_SI	CG9264:5	2L	21078271	21078408
S38343_SI	CG8531:2	2R	10144292	10144868
S54542_SI	CG17819:3	3R	17710625	17710861
S46337_SI	CG1193:6	3R	1608827	1609252
S28984_SI	CG7441:3	3L	17843877	17845554
S58796_SI	CG7593:1	3R	25550218	25550642
S39769_SI	CG4927:1	2R	12459604	12459874
S39935_SI	CG15615:5	2R	12681459	12681536
S25161_SI	CG3922:4	3L	9421789	9422214
S3618_SI	CG11329:1	2L	6676729	6677606
S51652_SI	FBgn0038404:3	3R	12003265	12003664
S36601_SI	CG30026:1	2R	7296168	7296939
S40186_SI	FBgn0034195:2	2R	13010715	13011742
S22390_SI	CG14995:20	3L	4100996	4101214
S40885_SI	CG18540:2	2R	14187195	14187539
S22759_SI	CG32246:2	3L	4623281	4623388
S8330_SI	CG17329:1	2L	16291284	16291956
S47034_SI	CG1131:1	3R	3314781	3314793
F39403_SI	CG8414:4	2R	11986584	11987140
F39403_SI	FBgn0083983:2	2R	11986584	11987140
S30937_SI	CG7458:1	3L	21948211	21948649
S24282_SI	CG7927:4	3L	8105212	8105538
S44456_SI	CG3231:3	2R	19975299	19975533
S37972_SI	CG33528:10	2R	9417016	9417355
S24036_SI	CG32376:1	3L	7534682	7535557
S23220_SI	CG13287:1	3L	5875507	5876892
S59398_SI	FBgn0051524:5	3R	26339476	26339626
S39139_SI	CG30080:1	2R	11589134	11589199
S58172_SI	CG14064:6	3R	24297877	24298146
S47597_SI	CG9786:2	3R	4517038	4519894
S5410_SI	CG13125:4	2L	9923366	9923918
S25889_SI	CG11799:7	3L	11108817	11108912
S18038_SI	CG13005:1	X	16697713	16698025
S39472_SI	CG10734:2	2R	12044916	12046105
S28677_SI	CG13723:1	3L	17257600	17257932
F19517_SI	CG9581:2	X	20061915	20063449
F19517_SI	CG9577:4	X	20061915	20063449
F55719_SI	FBgn0039137:4	3R	19816808	19817033
F55719_SI	FBgn0039137:5	3R	19816808	19817033
S39454_SI	CG8428:7	2R	12024339	12024534
F51112_SI	CG4898:14	3R	11112141	11112286
F51112_SI	CG4898:16	3R	11112141	11112286
S45690_SI	CG9771:2	3R	470365	470798
S11523_SI	CG14812:4	X	1752003	1752439
S55747_SI	CG5933:1	3R	19857914	19858057
S46965_SI	CG1152:1	3R	3091087	3091423
F36286_SI	FBgn0050015:10	2R	6761359	6762229
F36286_SI	FBgn0050015:11	2R	6761359	6762229
S28945_SI	CG5582:1	3L	17807160	17807211
S35548_SI	CG18345:9	2R	5650563	5650955
S55539_SI	CG10221:5	3R	19581261	19581595
S31250_SI	FBgn0037212:7	3L	23256899	23257067
S36349_SI	CG13232:3	2R	7023809	7023921
S28060_SI	CG5474:2	3L	16123008	16123383
S55626_SI	FBgn0025574:4	3R	19687753	19687851
S18552_SI	CG12348:14	X	17908297	17908509
S23604_SI	CG10124:4	3L	6657328	6657691
S51159_SI	CG4931:5	3R	11161795	11161994
S37068_SI	CG30203:8	2R	8201164	8201322
S41209_SI	CG15099:7	2R	14725890	14730184
S21899_SI	CG12079:1	3L	3159409	3159573
S19949_SI	CG1424:2	X	21260175	21260904
S24223_SI	CG8042:5	3L	7966046	7966683
S57072_SI	CG6120:5	3R	21699256	21700961
S47551_SI	CG9716:3	3R	4470370	4470439
S30955_SI	FBgn0029091:11	3L	21961602	21962944
S57517_SI	CG6323:4	3R	22787446	22788173
S46699_SI	CG17603:1	3R	2472611	2472893
S12557_SI	CG3578:1	X	4306889	4306953
S12560_SI	CG3578:4	X	4344910	4345072
S45127_SI	CG2679:4	2R	20963128	20963245
S22127_SI	FBgn0005640:18	3L	3600312	3600491
S27315_SI	CG33991:22	3L	14222928	14223206
S15559_SI	CG4139:1	X	11682879	11683136
S29236_SI	CG6874:1	3L	18814273	18814349
S50086_SI	CG14380:3	3R	9014673	9014948
S41922_SI	CG9204:5	2R	16143133	16143314
S32203_SI	CR41507:313714-313659	YHet	313659	313714
S13488_SI	CR33799:1	X	6636382	6636524
S2307_SI	CG15429:3	2L	4353679	4354030
S39284_SI	FBgn0013988:29	2R	11854099	11855805
S25337_SI	FBgn0053696:2	3L	9643444	9643586
S23905_SI	CG8593:2	3L	7341963	7342117
S12468_SI	CG4857:4	X	4015487	4015963
S6609_SI	CG31706:2	2L	11529521	11530183
S47929_SI	CG33936:4	3R	5183706	5183898
S9200_SI	CG10343:3	2L	18703910	18704457
S5973_SI	CG5168:1	2L	10423315	10423680
S43317_SI	CG13521:12	2R	18584520	18584612
F20162_SI	CG40500:262423-262537	X	22292749	22292863
F20162_SI	CG40500:262442-262537	X	22292749	22292863
S27004_SI	FBgn0052121:2	3L	13411029	13412083
S18831_SI	CG6606:6	X	18530647	18530906
S18556_SI	CG6867:3	X	17919007	17919152
S37982_SI	CG6145:7	2R	9434020	9434493
S48857_SI	CG14692:9	3R	6625898	6626134
S46508_SI	CG10303:2	3R	2045942	2046275
S33174_SI	CG11212:3	2R	2076590	2076735
S53960_SI	FBgn0038840:4	3R	16729199	16729356
S48308_SI	CG8412:1	3R	5582215	5582726
S2133_SI	CG31772:2	2L	3760207	3760517
S36327_SI	CG12944:1	2R	6797428	6797481
S11210_SI	CG3704:1	X	834185	834834
S37665_SI	CG13325:3	2R	9010559	9010936
S13505_SI	CG14438:7	X	6663161	6664330
S44943_SI	CG18105:1	2R	20682796	20682981
S8312_SI	CG4993:2	2L	16250081	16250158
S56756_SI	CG11856:3	3R	21079014	21082015
S26380_SI	CG6928:4	3L	11999594	12000266
F33446_SI	CG9455:3	2R	2770425	2770916
F33446_SI	CG9456:1	2R	2770425	2770916
S32346_SI	CG41126:1796499-1796416	U	1796416	1796499
S28255_SI	CG13035:3	3L	16392262	16392385
S14073_SI	CG1632:3	X	8159947	8160406
F4722_SI	CG17293:1	2L	8374481	8376563
F4722_SI	CG13390:2	2L	8374481	8376563
S48319_SI	CG8478:2	3R	5589763	5590348
S34515_SI	CG2173:4	2R	4054414	4054957
S3487_SI	CG9539:1	2L	6480324	6480489
S12572_SI	CG3556:6	X	4427558	4427872
S24819_SI	CG4978:4	3L	8885954	8887011
S19660_SI	CG1412:9	X	20346608	20346958
S34777_SI	CG14743:7	2R	4597903	4598186
S6033_SI	CG6206:3	2L	10458880	10459085
S33121_SI	CG14590:1	2R	1967737	1968077
S15892_SI	CG2555:1	X	12447163	12447543
S926_SI	CG5481:12	2L	1386848	1387011
S53440_SI	CG4462:3	3R	15748095	15748238
S42574_SI	CG30394:5	2R	17209317	17209453
S38841_SI	CG8092:1	2R	11100112	11101137
S27892_SI	CG6114:4	3L	15899094	15899293
S50728_SI	CG8066:1	3R	10394386	10394532
S53089_SI	CG5237:9	3R	15068938	15069193
S52716_SI	CG7672:3	3R	14197041	14197171
S28262_SI	CG4609:1	3L	16401428	16401545
S11692_SI	CG3954:2	X	1989043	1989230
S46706_SI	CG17603:8	3R	2475875	2476147
S25696_SI	CG6502:5	3L	10629096	10629193
S6137_SI	CG18284:2	2L	10644345	10644485
S3024_SI	CG14010:12	2L	5602830	5602913
F25063_SI	CG32042:1	3L	9329154	9329483
F25063_SI	CG32042:2	3L	9329154	9329483
S25037_SI	CG4476:4	3L	9206498	9207562
S23953_SI	CG8562:1	3L	7391388	7391478
S53876_SI	CG17269:2	3R	16640920	16641674
S33034_SI	FBgn0085414:1	2R	1734466	1734975
S40661_SI	CG5058:16	2R	13728253	13729118
F37610_SI	CG13322:9	2R	8821732	8822614
F37610_SI	CG13322:4	2R	8821732	8822614
F37610_SI	CG13322:7	2R	8821732	8822614
F30004_SI	CG6571:10	3L	20256895	20258654
F30004_SI	CG6571:16	3L	20256895	20258654
F30004_SI	CG6571:14	3L	20256895	20258654
F30004_SI	CG6571:15	3L	20256895	20258654
S27196_SI	CG9028:6	3L	13961861	13964200
S45128_SI	CR30198:1	2R	20963528	20963599
F22473_SI	CG1232:4	3L	4188530	4188774
F22473_SI	CG1232:1	3L	4188530	4188774
S10030_SI	CG2478:6	2L	20652401	20652885
S43437_SI	CG30266:1	2R	18710651	18710722
S8007_SI	FBgn0045842:12	2L	15262375	15262626
S16725_SI	CG32600:8	X	14347002	14347129
S8594_SI	CG31991:6	2L	16825410	16825518
S3439_SI	CG11527:5	2L	6415557	6417584
S25585_SI	CG8072:1	3L	10145064	10145189
S42984_SI	CG6741:8	2R	18059587	18059757
S9821_SI	CG10680:3	2L	19964426	19964581
S51628_SI	CG4316:10	3R	11970145	11970294
S16289_SI	CG1681:3	X	13302689	13302824
S11836_SI	CG2924:3	X	2161210	2161326
S11742_SI	CG3630:3	X	2064822	2065118
S4259_SI	CG7179:2	2L	7775804	7777139
F49331_SI	FBgn0051116:1	3R	7622959	7623469
F49331_SI	FBgn0051116:2	3R	7622959	7623469
S25103_SI	CG4452:1	3L	9360426	9360711
F45289_SI	CG40178:1256784-1256559	3LHet	1256559	1256784
F45289_SI	CR41598:1256575-1256650	3LHet	1256559	1256784
S41608_SI	CG8201:46	2R	15347300	15348121
S38570_SI	CG12863:1	2R	10508363	10508817
S3611_SI	FBgn0085339:1	2L	6673963	6674228
S9480_SI	CG17348:1	2L	19190346	19190834
S22153_SI	FBgn0052264:6	3L	3721537	3721566
S52455_SI	CG7397:11	3R	13596446	13596567
S39263_SI	FBgn0013988:7	2R	11837696	11837970
S29645_SI	CG8756:3	3L	19686600	19686671
S35650_SI	FBgn0033460:10	2R	5769688	5769858
S11386_SI	CG14778:1	X	1363851	1363986
S57569_SI	CG5812:3	3R	22875644	22876742
S21257_SI	CG13937:5	3L	1877518	1877662
S10507_SI	CG33896:1	2L	21467552	21468106
S17841_SI	FBgn0003036:16	X	16383376	16383549
S24490_SI	CG7108:1	3L	8333420	8333599
S25951_SI	CG6207:13	3L	11175255	11175743
S35398_SI	CG1916:5	2R	5390232	5390695
S25669_SI	FBgn0052062:12	3L	10577916	10578639
S9627_SI	CG10186:5	2L	19515168	19515359
S30117_SI	CG5701:4	3L	20371982	20372179
S53071_SI	CG3773:2	3R	15055433	15056150
S45565_SI	FBgn0037244:2	3R	227076	227207
S3823_SI	CG3423:9	2L	6953787	6954327
S48356_SI	CG8507:2	3R	5617568	5617783
S57596_SI	CG6131:3	3R	22909688	22909964
S25712_SI	CG14153:2	3L	10636757	10637715
S57703_SI	CG34006:2	3R	23042910	23043094
F38662_SI	CG10205:4	2R	10720677	10721460
F38662_SI	CG10205:2	2R	10720677	10721460
F38662_SI	CG10205:3	2R	10720677	10721460
S2500_SI	CG15631:1	2L	4734306	4734458
F351_SI	CG18497:13	2L	159034	159823
F351_SI	CG18497:1	2L	159034	159823
S8691_SI	CG15136:1	2L	17047771	17047981
S11018_SI	CG18273:2	X	379061	381436
S40456_SI	CG10936:4	2R	13498820	13499086
S26794_SI	CG17667:1	3L	12783313	12783482
S54786_SI	CG13847:1	3R	18253949	18253963
S21027_SI	CG7879:3	3L	1563966	1564280
S57898_SI	CG5643:3	3R	23393138	23393927
S38413_SI	CG8613:5	2R	10242310	10243180
S24834_SI	FBgn0035934:14	3L	8893606	8893696
S9127_SI	FBgn0085370:19	2L	18571243	18571648
S46847_SI	FBgn0037471:1	3R	2920322	2921237
S51434_SI	CG31150:9	3R	11674622	11674737
S13254_SI	CG3585:14	X	6135761	6135844
S48549_SI	FBgn0040238:6	3R	5991846	5991956
S33350_SI	CG3268:2	2R	2630210	2630274
S57973_SI	CG18437:21	3R	23497612	23498169
S55851_SI	CG5501:6	3R	19984811	19984905
S26712_SI	CG10975:3	3L	12729353	12731196
F11052_SI	CG4293:4	X	423443	423891
F11052_SI	CG4293:1	X	423443	423891
F11052_SI	CG4293:8	X	423443	423891
F11052_SI	CG4293:13	X	423443	423891
F11052_SI	CG4293:5	X	423443	423891
F28102_SI	CG13072:3	3L	16223482	16224516
F28102_SI	CG5027:4	3L	16223482	16224516
S8322_SI	CG4935:5	2L	16263262	16263483
S18081_SI	CG33252:2	X	16790722	16790886
S31640_SI	CG2041:3	4	462806	463015
S36345_SI	CG33503:2	2R	7012632	7012957
S50610_SI	CG8651:4	3R	10099637	10099843
S46929_SI	CG14606:5	3R	3040751	3041163
S37572_SI	CG3790:1	2R	8762323	8762518
S36981_SI	CG8457:1	2R	8078187	8079415
S41356_SI	CG10737:14	2R	15063921	15064028
F19807_SI	CG15445:8	X	20990806	20991362
F19807_SI	CG15445:7	X	20990806	20991362
F19807_SI	CG15445:4	X	20990806	20991362
S38773_SI	CR30241:1	2R	10871832	10871913
S51847_SI	CG14900:1	3R	12320922	12321141
S3108_SI	CG7239:1	2L	5802255	5802712
S43592_SI	CG9896:6	2R	18881186	18882350
F59960_SI	CG1873:7	3R	27566039	27566891
F59960_SI	CG1873:3	3R	27566039	27566891
S34234_SI	FBgn0040780:6	2R	3721604	3721760
S16782_SI	CG9540:1	X	14677522	14678075
S2461_SI	CG33196:16	2L	4533571	4534974
S49564_SI	CG4860:3	3R	8045599	8046707
S22484_SI	CG1308:9	3L	4197013	4197627
S14563_SI	CG12135:2	X	9211947	9212961
S10636_SI	CG2225:5	2L	21666063	21666377
S6880_SI	FBgn0041195:2	2L	12399206	12399717
S42326_SI	CG9346:11	2R	16902271	16902632
S38193_SI	CG8085:6	2R	9873495	9873600
S22857_SI	CG17150:17	3L	4871095	4871161
S24576_SI	CG6964:5	3L	8456401	8461174
S35250_SI	CG10842:6	2R	5128738	5128955
S31637_SI	CG2041:6	4	457577	459544
S56246_SI	CG10693:11	3R	20517500	20517655
S44426_SI	FBgn0034970:5	2R	19954084	19954239
S36764_SI	CG8271:4	2R	7737982	7738587
F7033_SI	CG5983:5	2L	12914013	12914512
F7033_SI	CG5983:17	2L	12914013	12914512
F7033_SI	CG5983:6	2L	12914013	12914512
S48710_SI	CG6342:7	3R	6236162	6236278
S34649_SI	CG30359:4	2R	4351650	4352104
S37109_SI	CG30047:2	2R	8239425	8239944
S33705_SI	FBgn0033159:2	2R	3209088	3209154
S54082_SI	CG5730:3	3R	16893791	16894499
S41671_SI	FBgn0003435:12	2R	15453654	15453790
S3230_SI	CG9098:5	2L	6010313	6010670
S32251_SI	CG18160:376637-376823	U	376637	376823
S36682_SI	FBgn0033639:7	2R	7532186	7532269
S51539_SI	CG10278:6	3R	11844379	11844855
S13554_SI	CG4536:3	X	6709523	6709947
S53135_SI	CG18493:1	3R	15215994	15216234
S32577_SI	CG40923:7594750-7594471	U	7594471	7594750
S19966_SI	CG12565:2	X	21313449	21313752
S58862_SI	CG7831:1	3R	25632126	25632849
S53403_SI	CG4720:10	3R	15711216	15711758
S30107_SI	CG5517:7	3L	20367287	20367372
S19771_SI	CG1518:4	X	20922943	20923230
S9387_SI	CG10473:4	2L	19047716	19047825
S32061_SI	CG32017:6	4	1164075	1164191
S15310_SI	FBgn0028421:5	X	11231160	11231296
S32344_SI	CG41490:1766209-1766399	U	1766209	1766399
S26215_SI	CG14131:3	3L	11771318	11771411
S46478_SI	CG1077:4	3R	1994678	1994830
F27052_SI	CG10738:15	3L	13455965	13456183
F27052_SI	CG10738:9	3L	13455965	13456183
S17427_SI	CG8909:5	X	15808639	15810104
S50077_SI	CG7855:15	3R	8986880	8987085
S41201_SI	CG15098:2	2R	14721816	14721901
F644_SI	CG3662:2	2L	821418	823569
F644_SI	CG3662:1	2L	821418	823569
F644_SI	CG3662:4	2L	821418	823569
S57280_SI	CG33970:3	3R	22174636	22174795
S53077_SI	CG5237:21	3R	15058923	15060143
S3360_SI	FBgn0053531:4	2L	6289776	6289996
S54078_SI	CG3637:2	3R	16889620	16889830
S46063_SI	CG31547:7	3R	1316424	1316860
S48746_SI	CG6465:6	3R	6501281	6501566
F5308_SI	CG17633:1	2L	9769067	9770605
F5308_SI	CG13121:2	2L	9769067	9770605
S25201_SI	FBgn0052043:9	3L	9464235	9465697
S50274_SI	CG10841:7	3R	9459247	9459457
S18633_SI	CG7192:1	X	17995126	17995367
S18188_SI	CG8922:4	X	17038651	17038749
S34773_SI	FBgn0033324:5	2R	4596001	4596075
S1802_SI	FBgn0085435:2	2L	3171596	3172002
S42332_SI	FBgn0050296:5	2R	16907592	16907746
S32997_SI	CG7791:1	2R	1647683	1647896
S29157_SI	CG32199:3	3L	18605667	18605863
S15049_SI	FBgn0030234:1	X	10666577	10666659
S14130_SI	CG12123:2	X	8335275	8335716
S2273_SI	CG15425:1	2L	4257571	4258173
S60247_SI	CG41389:2160205-2160346	3RHet	2160205	2160346
F49463_SI	CG3359:1	3R	7818464	7819037
F49463_SI	CG3359:13	3R	7818464	7819037
F49463_SI	CG3359:10	3R	7818464	7819037
F49463_SI	CG3359:2	3R	7818464	7819037
F49463_SI	CG3359:12	3R	7818464	7819037
S39578_SI	CG7773:5	2R	12150683	12151041
S9207_SI	CG10346:3	2L	18709544	18710385
S24416_SI	FBgn0035864:5	3L	8259447	8259534
S41307_SI	CG15117:6	2R	15010653	15010737
S3330_SI	CG9222:3	2L	6131748	6132058
S22608_SI	CG15013:4	3L	4299344	4299503
S17861_SI	CG9903:1	X	16433786	16434814
S56989_SI	CG4730:1	3R	21504318	21504403
S52670_SI	CG8053:3	3R	14107416	14108206
S26786_SI	CG10967:10	3L	12778772	12778908
S36594_SI	CR30506:1	2R	7287275	7287346
S51275_SI	CG14871:3	3R	11310616	11310796
S32418_SI	CG40801:2929912-2929863	U	2929863	2929912
S29750_SI	CG8334:2	3L	19867163	19867439
S25765_SI	CG6404:1	3L	10879484	10879571
S19554_SI	CG33498:3	X	20096211	20096267
S56206_SI	CG5794:10	3R	20466753	20466940
S14735_SI	CG1986:1	X	9804795	9805159
S4857_SI	FBgn0011259:11	2L	8655703	8655824
S4828_SI	CG13091:1	2L	8519690	8519792
S47405_SI	CG9626:9	3R	4122437	4122752
S53885_SI	FBgn0038829:3	3R	16646372	16646520
S9231_SI	CG17324:5	2L	18821723	18822171
S38675_SI	CG10212:5	2R	10737918	10738187
S7503_SI	CG31811:9	2L	13878965	13879706
S52929_SI	FBgn0085313:1	3R	14728179	14728508
S24007_SI	CG7548:1	3L	7498708	7499301
S21275_SI	FBgn0035290:3	3L	1894605	1895318
F10766_SI	FBgn0032976:8	2L	22154798	22155408
F10766_SI	FBgn0032976:9	2L	22154798	22155408
F2001_SI	FBgn0014396:17	2L	3503251	3504299
F2001_SI	FBgn0014396:16	2L	3503251	3504299
F2001_SI	FBgn0014396:18	2L	3503251	3504299
S46768_SI	CG2189:1	3R	2617558	2618833
S50980_SI	FBgn0038295:11	3R	11013953	11015015
F47559_SI	CG8021:1	3R	4476839	4478404
F47559_SI	CG9741:2	3R	4476839	4478404
F47559_SI	CG9741:4	3R	4476839	4478404
F4357_SI	FBgn0085450:5	2L	7975189	7977963
F4357_SI	FBgn0085450:6	2L	7975189	7977963
F4357_SI	FBgn0085450:7	2L	7975189	7977963
F4357_SI	FBgn0085450:8	2L	7975189	7977963
S10291_SI	CG9256:16	2L	21125347	21125439
S52669_SI	CG7142:1	3R	14103885	14105252
S22190_SI	CG1065:4	3L	3817784	3818383
S38326_SI	CG8503:5	2R	10133005	10133189
S22002_SI	CG12017:2	3L	3286302	3286433
S46883_SI	CG14610:1	3R	2969481	2969885
S39634_SI	CG8060:5	2R	12206658	12206801
S30857_SI	CG14567:1	3L	21730862	21731434
S14680_SI	CG15319:10	X	9566893	9567123
S41943_SI	CG8908:2	2R	16152728	16153229
S16889_SI	CG32594:3	X	14924944	14925101
S33331_SI	FBgn0010482:14	2R	2613762	2613893
S12364_SI	FBgn0085365:2	X	3763550	3763635
S26517_SI	CG4328:3	3L	12284739	12284926
S13244_SI	FBgn0029850:10	X	6124082	6124205
S56683_SI	FBgn0083946:9	3R	21018960	21019498
S44492_SI	CG3257:5	2R	20008415	20008997
S4669_SI	CG7795:1	2L	8319379	8319920
S48753_SI	FBgn0037819:2	3R	6504069	6504726
S45756_SI	CG14655:1	3R	605341	606053
S22036_SI	CG12013:2	3L	3328251	3328626
S59391_SI	FBgn0039783:5	3R	26337319	26337469
S53111_SI	CG3619:2	3R	15145540	15145851
F42429_SI	CG30389:7	2R	17041390	17041671
F42429_SI	CG30389:15	2R	17041390	17041671
S21123_SI	CG13930:3	3L	1670743	1670958
F44386_SI	CG3182:16	2R	19936728	19936806
F44386_SI	CG3182:1	2R	19936728	19936806
S58028_SI	CR33345:2	3R	23671065	23671136
S27698_SI	CG7841:2	3L	15500573	15500666
F5173_SI	CG3811:1	2L	9521215	9521495
F5173_SI	CG3811:10	2L	9521215	9521495
S53163_SI	FBgn0038705:6	3R	15236357	15236460
S5245_SI	CG15828:8	2L	9645858	9646201
F3171_SI	CG9042:9	2L	5947240	5947625
F3171_SI	CG9042:6	2L	5947240	5947625
S58961_SI	FBgn0051036:5	3R	25736166	25736326
S427_SI	CG11562:2	2L	292717	293222
S5121_SI	FBgn0085395:7	2L	9380815	9381318
S6593_SI	CG6509:7	2L	11510024	11510262
S26883_SI	CG11267:3	3L	13009687	13010007
S54449_SI	CG31177:5	3R	17586185	17586953
S48875_SI	FBgn0037839:2	3R	6663579	6664372
S31618_SI	CG1710:5	4	383572	383760
S30198_SI	CG5955:3	3L	20461227	20461353
S51341_SI	CG5404:5	3R	11532653	11534156
S13802_SI	CG32718:3	X	7672920	7673093
S35602_SI	CG12924:1	2R	5725938	5727005
S14686_SI	CG15319:4	X	9571148	9575224
S45886_SI	CG12005:4	3R	1059515	1060960
S25495_SI	CG8108:5	3L	9861354	9862035
F38382_SI	CG8585:47	2R	10179734	10179886
F38382_SI	CG8585:7	2R	10179734	10179886
S28470_SI	CG9705:3	3L	16774563	16774685
S42082_SI	CG13434:3	2R	16474120	16474234
S21439_SI	CG13809:4	3L	2231705	2235253
S26222_SI	CG11621:10	3L	11776028	11776598
S58895_SI	CG31033:3	3R	25659655	25659817
S22070_SI	CG12012:1	3L	3376881	3376947
S59600_SI	CG1455:7	3R	26868481	26868574
S47459_SI	CG7954:8	3R	4184058	4184126
F42908_SI	CG6393:2	2R	17955772	17956176
F42908_SI	CG6393:6	2R	17955772	17956176
S20734_SI	CG9097:1	3L	1099101	1101089
S46913_SI	CG2520:6	3R	3017279	3017400
S43011_SI	FBgn0086027:1	2R	18084774	18084879
F43614_SI	CG30194:6	2R	18947839	18950125
F43614_SI	CG9893:1	2R	18947839	18950125
S48895_SI	FBgn0037845:5	3R	6685317	6685535
S39651_SI	CG8048:4	2R	12214479	12214665
S51304_SI	CG6045:6	3R	11370219	11371310
S32334_SI	CG41492:1632481-1632624	U	1632481	1632624
S13899_SI	CG1531:3	X	7844896	7845677
S21112_SI	FBgn0082945:1	3L	1666665	1666745
F45499_SI	CG9795:145412-145578	3R	145412	145612
F45499_SI	CG9795:145412-145612	3R	145412	145612
S60222_SI	CG40410:1895349-1895200	3RHet	1895200	1895349
S42895_SI	FBgn0085399:7	2R	17892488	17892780
S37424_SI	CG8811:3	2R	8518768	8519110
S60167_SI	CR41056:1310687-1310404	3RHet	1310404	1310687
S35318_SI	CG8799:4	2R	5279251	5280788
S19050_SI	CG7876:1	X	19109550	19110623
S23421_SI	FBgn0035691:1	3L	6182857	6184224
S51082_SI	CG6476:2	3R	11088269	11088443
S44733_SI	CG4622:2	2R	20421938	20422609
S41491_SI	CG10062:6	2R	15266560	15266703
S28933_SI	CG5589:1	3L	17797702	17797810
F1435_SI	CG9884:5	2L	2496399	2498846
F1435_SI	CG9884:4	2L	2496399	2498846
F1435_SI	CG9884:6	2L	2496399	2498846
S31468_SI	FBgn0052000:19	4	160896	162753
S27338_SI	CG3836:2	3L	14396610	14399937
S483_SI	CG4260:4	2L	411782	412237
S38527_SI	CG10117:7	2R	10470601	10470751
S4145_SI	CG7025:4	2L	7691426	7691813
S45066_SI	CG2746:3	2R	20855968	20856574
S39061_SI	CG8195:2	2R	11452227	11452551
S28059_SI	CG5474:1	3L	16122740	16122812
S58374_SI	CG1520:1	3R	24657540	24657757
S13892_SI	CG2206:3	X	7836542	7837260
S1540_SI	CG3077:2	2L	2765284	2765427
S38311_SI	CG8485:6	2R	10125080	10125206
S42604_SI	CG9696:13	2R	17225030	17228125
F27069_SI	FBgn0052130:6	3L	13474133	13475469
F27069_SI	FBgn0052130:7	3L	13474133	13475469
F27069_SI	FBgn0052130:8	3L	13474133	13475469
F27069_SI	FBgn0052130:5	3L	13474133	13475469
S57729_SI	CG5984:3	3R	23072582	23072877
S21855_SI	CG14955:1	3L	3114037	3114248
S60142_SI	CG41075:557482-557375	3RHet	557375	557482
F34322_SI	CG8726:7	2R	3857079	3857320
F34322_SI	CG2910:6	2R	3857079	3857320
S7983_SI	CG33911:8	2L	15238807	15239085
S51957_SI	CG10388:3	3R	12536284	12536334
S26892_SI	CG11255:4	3L	13014728	13014760
S58527_SI	CG11874:3	3R	24937081	24937594
S5218_SI	CG3841:2	2L	9590740	9591190
S7758_SI	CR31980:1	2L	14530854	14530924
S22065_SI	CG12076:3	3L	3371101	3372850
F42835_SI	CG9284:3	2R	17691120	17691846
F42835_SI	CG9284:2	2R	17691120	17691846
S40959_SI	CG30120:2	2R	14335446	14335555
S2080_SI	CG31778:2	2L	3704106	3704633
S23525_SI	CG13300:1	3L	6325570	6325996
S56679_SI	FBgn0083946:7	3R	20997481	20997840
S24156_SI	CG32369:6	3L	7770951	7771836
S11996_SI	CG10742:3	X	2512374	2512794
S2416_SI	CG33196:61	2L	4501726	4502064
S49054_SI	CG17210:1	3R	7066588	7066713
S34601_SI	CG11650:2	2R	4318139	4318630
S21753_SI	CG9969:2	3L	2961934	2962030
F17627_SI	CG3525:7	X	16172360	16173002
F17627_SI	CG3525:11	X	16172360	16173002
F17627_SI	CG3525:1	X	16172360	16173002
F17627_SI	CG3525:6	X	16172360	16173002
S39353_SI	CG8401:2	2R	11916385	11916510
S23411_SI	CG7376:6	3L	6170457	6170842
F22381_SI	CG14990:2	3L	4093383	4095122
F22381_SI	CG14995:10	3L	4093383	4095122
S27983_SI	FBgn0005536:17	3L	16061213	16062043
S26951_SI	CR32127:1	3L	13207209	13207246
S41452_SI	CG9975:3	2R	15230518	15230696
S30771_SI	CG32438:12	3L	21566468	21566624
F19132_SI	CG12199:6	X	19362340	19364097
F19132_SI	CG12199:12	X	19362340	19364097
S12911_SI	CG17758:2	X	5549543	5549639
S4536_SI	CG8475:4	2L	8195629	8195976
S37703_SI	CG3991:7	2R	9043042	9043198
S27553_SI	CG32148:1	3L	15016592	15016825
S12431_SI	CG32778:1	X	3974170	3974205
S23437_SI	CG8219:1	3L	6193573	6193738
S41443_SI	CG30127:4	2R	15215691	15215823
S22704_SI	CG13721:2	3L	4497208	4497275
S10863_SI	CG18028:830531-830599	2L	22831506	22831574
S49803_SI	CG6234:3	3R	8476930	8478635
F22641_SI	CG18314:11	3L	4379931	4380376
F22641_SI	CG18314:6	3L	4379931	4380376
F22641_SI	CG18314:1	3L	4379931	4380376
S24751_SI	CG5939:6	3L	8732467	8732594
S20924_SI	FBgn0043865:8	3L	1437558	1437643
S40602_SI	CG5009:2	2R	13649634	13649793
S1409_SI	FBgn0085477:1	2L	2416809	2416929
S59025_SI	CG7887:2	3R	25787411	25787752
S34956_SI	CG8230:1	2R	4834634	4834866
S5895_SI	CG5091:2	2L	10380913	10381110
S43940_SI	CG5403:10	2R	19540026	19540124
S42359_SI	CG30293:3	2R	16951711	16951978
F24887_SI	CG5021:1	3L	8959940	8960092
F24887_SI	CG5021:5	3L	8959940	8960092
S33889_SI	CG11140:20	2R	3362077	3362162
S29234_SI	CG14073:2	3L	18796929	18797057
S47045_SI	CG1112:5	3R	3346002	3346171
S42467_SI	CG9441:4	2R	17069150	17069266
S34270_SI	CG15835:4	2R	3810274	3811117
S13105_SI	CG6041:3	X	5843384	5843663
S45772_SI	CG2525:2	3R	634084	634996
S45507_SI	CG9795:150452-150533	3R	150452	150533
S39144_SI	CG30089:2	2R	11619573	11620473
F37756_SI	FBgn0085344:8	2R	9093685	9093829
F37756_SI	FBgn0005654:8	2R	9093685	9093829
S17227_SI	CG8231:2	X	15641341	15643006
F36646_SI	FBgn0033636:1	2R	7466387	7467488
F36646_SI	FBgn0033636:2	2R	7466387	7467488
S1088_SI	CG31663:3	2L	1875012	1875175
S58598_SI	FBgn0039647:3	3R	25000656	25001150
S39362_SI	CG8403:5	2R	11929424	11929542
S41636_SI	CG11237:8	2R	15374826	15375195
S52910_SI	CG7720:2	3R	14617773	14617842
S979_SI	CG14352:1	2L	1611421	1611868
F15060_SI	CG1683:4	X	10680839	10680978
F15060_SI	CG16944:1	X	10680839	10680978
S709_SI	CG4226:6	2L	915325	915447
F48559_SI	FBgn0037796:8	3R	6004397	6004693
F48559_SI	FBgn0037796:9	3R	6004397	6004693
S24272_SI	FBgn0085402:11	3L	8095993	8097918
F49630_SI	CG10045:2	3R	8193261	8194417
F49630_SI	CG10045:3	3R	8193261	8194417
F49630_SI	CG10091:1	3R	8193261	8194417
S56434_SI	CG31121:9	3R	20717297	20717557
F40081_SI	FBgn0034180:22	2R	12903164	12903391
F40081_SI	FBgn0034180:19	2R	12903164	12903391
F40081_SI	FBgn0034180:21	2R	12903164	12903391
F40081_SI	FBgn0034180:20	2R	12903164	12903391
S26463_SI	CG5638:3	3L	12160338	12160663
S29007_SI	CG7402:5	3L	17883633	17884454
S51205_SI	CG14868:3	3R	11194628	11194735
S54387_SI	FBgn0013984:4	3R	17402790	17402904
S42769_SI	CG30263:2	2R	17564894	17565361
S26039_SI	CG6132:2	3L	11502067	11502358
S11106_SI	CG6222:4	X	533753	535050
S45671_SI	CG12587:1	3R	420424	420633
S43157_SI	CG10384:3	2R	18357091	18357661
F40548_SI	CG6424:5	2R	13603211	13605254
F40548_SI	CG6424:2	2R	13603211	13605254
S10381_SI	CG8677:7	2L	21230091	21230194
S50671_SI	FBgn0085418:4	3R	10219254	10219740
S40819_SI	CG5729:4	2R	14057820	14058162
S31075_SI	CG14457:2	3L	22671396	22671817
S3764_SI	CG13772:3	2L	6901242	6901474
S1707_SI	CG17224:5	2L	3017179	3017320
S43385_SI	CG30092:5	2R	18619171	18619426
S34755_SI	CG8579:1	2R	4578955	4579856
S30555_SI	CG9390:7	3L	21269295	21269445
S32614_SI	CG41616:8835388-8835515	U	8835388	8835515
S54438_SI	CG31233:3	3R	17577151	17577389
F49391_SI	CG31368:8	3R	7717573	7718497
F49391_SI	CG6971:2	3R	7717573	7718497
F49391_SI	CG31368:9	3R	7717573	7718497
S46436_SI	CG10279:5	3R	1829395	1829633
S23398_SI	CG10289:8	3L	6164448	6165021
S8038_SI	CG31828:5	2L	15368183	15368876
F17110_SI	CG9201:4	X	15362547	15364621
F17110_SI	CG9201:5	X	15362547	15364621
F17110_SI	CG9201:9	X	15362547	15364621
S10457_SI	CG8663:3	2L	21384455	21384595
S6189_SI	CG6743:2	2L	10733294	10733708
S28955_SI	FBgn0036758:3	3L	17812387	17812523
S2517_SI	CG15629:2	2L	4814770	4814887
S28533_SI	CG11915:2	3L	16895229	16895291
S7547_SI	CG17988:9	2L	13955265	13955757
S26752_SI	CG32113:4	3L	12750612	12751522
S57090_SI	CG5913:1	3R	21719219	21720837
S34477_SI	CG2163:2	2R	4019426	4019637
S44873_SI	CG4871:2	2R	20579846	20579943
S19591_SI	FBgn0085340:2	X	20254794	20255089
S24668_SI	CG5994:1	3L	8593763	8593974
S21151_SI	CG2069:5	3L	1733861	1734433
S20635_SI	CG13889:3	3L	844968	845375
S55730_SI	CG31184:1	3R	19822141	19822260
S16934_SI	CG5599:2	X	14980836	14981519
S15095_SI	CG1655:1	X	10749174	10751415
S9882_SI	CG41073:4	2L	20231261	20231471
S28774_SI	CG7580:2	3L	17467994	17468235
S40677_SI	FBgn0034282:4	2R	13755792	13755874
S22647_SI	CG7447:3	3L	4401900	4402156
S19589_SI	CG12679:1	X	20246790	20247549
S603_SI	CG3159:4	2L	740357	740690
S46528_SI	CG15597:1	3R	2110877	2110976
F8009_SI	FBgn0045842:15	2L	15262970	15263279
F8009_SI	FBgn0045842:14	2L	15262970	15263279
S25522_SI	FBgn0036059:1	3L	9892329	9892455
S90_SI	CG41325:665373-665509	2RHet	665373	665509
S54847_SI	CG33093:3	3R	18356593	18356735
S4712_SI	FBgn0005776:6	2L	8367797	8367871
S54225_SI	CG5874:4	3R	17052373	17053536
S16141_SI	CG4332:1	X	13049073	13050022
S16385_SI	FBgn0030505:5	X	13546912	13547538
S9717_SI	FBgn0000464:10	2L	19715761	19715953
F28043_SI	FBgn0010280:8	3L	16109132	16109719
F28043_SI	FBgn0010280:7	3L	16109132	16109719
S22162_SI	FBgn0052264:12	3L	3753961	3754062
S25095_SI	FBgn0085484:2	3L	9353943	9354042
S55162_SI	CG6726:4	3R	18918323	18918740
F39959_SI	CG5935:12	2R	12744129	12744557
F39959_SI	CG5935:1	2R	12744129	12744557
S56733_SI	CG10420:1	3R	21060984	21061240
S41030_SI	CG5489:6	2R	14508544	14508837
S12522_SI	CG3712:3	X	4215786	4215900
S17665_SI	FBgn0030735:15	X	16194972	16195557
S16338_SI	FBgn0052632:5	X	13474088	13474218
S41078_SI	CG33136:2	2R	14552696	14553102
S51676_SI	CG6815:3	3R	12087984	12088808
S29538_SI	CG32210:1	3L	19545320	19545384
S27524_SI	FBgn0002778:5	3L	14982949	14983167
S25797_SI	CG32081:6	3L	11021877	11022533
S16747_SI	CG9413:5	X	14481955	14482197
S43838_SI	CG3870:3	2R	19407362	19408489
S29792_SI	CG8004:1	3L	19921454	19921586
F17644_SI	CG3606:6	X	16186228	16186676
F17644_SI	CG3606:9	X	16186228	16186676
S24345_SI	CG7487:6	3L	8163919	8164152
S30271_SI	CG13252:1	3L	20723692	20723970
S20061_SI	CG17600:3	X	21930578	21931048
F48328_SI	FBgn0037749:2	3R	5596254	5596962
F48328_SI	FBgn0037749:1	3R	5596254	5596962
S29227_SI	CG4059:5	3L	18747677	18747733
S53740_SI	CG5460:3	3R	16449093	16449266
S28221_SI	CG18814:2	3L	16363124	16363579
S30636_SI	CG33288:3	3L	21422973	21423188
S37894_SI	CR32841:1	2R	9318283	9318320
S58044_SI	CG12259:1	3R	23745552	23746793
S27829_SI	CG6244:2	3L	15801687	15801819
S11218_SI	CG3690:5	X	843991	844283
S7145_SI	CG9828:3	2L	13164316	13164762
S32651_SI	CR40613:9557422-9556589	U	9556589	9557422
S26592_SI	CG10704:1	3L	12425176	12425768
S42632_SI	CG9709:3	2R	17277788	17278080
S11036_SI	CG4122:4	X	396320	396799
S46491_SI	CG15589:1	3R	2024535	2024985
S52938_SI	FBgn0038661:5	3R	14746135	14747041
S14176_SI	FBgn0053181:11	X	8408340	8408486
S56476_SI	CG11120:4	3R	20750140	20750883
S25246_SI	CG33700:3	3L	9507339	9507488
S4606_SI	CG8137:3	2L	8240657	8240795
S16657_SI	CG1434:1	X	14132022	14132614
S11178_SI	FBgn0025623:9	X	714538	716002
F20675_SI	FBgn0054057:2	3L	897380	897976
F20675_SI	FBgn0054057:3	3L	897380	897976
F20675_SI	FBgn0054057:1	3L	897380	897976
S44960_SI	CG16896:3	2R	20759232	20761647
S9335_SI	CG15169:1	2L	18991075	18992112
S50428_SI	CG9286:1	3R	9606714	9606898
S37034_SI	CG13165:7	2R	8184771	8184844
S50820_SI	CG7530:4	3R	10551179	10551652
S33905_SI	CG1616:5	2R	3384984	3385350
S19440_SI	CG11943:7	X	19750121	19751505
S53952_SI	CG31507:2	3R	16703566	16704164
S43605_SI	FBgn0085238:3	2R	18928866	18928901
S40441_SI	CG4943:2	2R	13480973	13481409
S30874_SI	CG7383:2	3L	21807879	21807956
S55335_SI	CG4393:9	3R	19203517	19203648
S22465_SI	CG15003:1	3L	4177498	4177643
S36827_SI	CG13188:8	2R	7851507	7851591
S29121_SI	CG7285:2	3L	18566842	18567833
S56826_SI	CG31099:3	3R	21135148	21135430
S5581_SI	CG5772:4	2L	10195870	10196085
S44798_SI	CG13587:1	2R	20485518	20485956
S273_SI	CG11372:3	2L	75078	76203
S43953_SI	CG5411:11	2R	19561937	19562142
S37276_SI	FBgn0033744:3	2R	8372044	8372161
S41523_SI	CG10460:2	2R	15283717	15284067
S26896_SI	FBgn0086078:1	3L	13016680	13016752
S6914_SI	CG6382:3	2L	12438072	12438841
F27910_SI	CG17035:3	3L	15948711	15949355
F27910_SI	CG17035:5	3L	15948711	15949355
S24876_SI	CG5012:1	3L	8949892	8949979
S23596_SI	CG8442:6	3L	6624967	6625152
S11356_SI	FBgn0085416:2	X	1321709	1321807
S51165_SI	CG6218:3	3R	11165401	11165611
S35828_SI	CG17870:48	2R	5993446	5993609
S35374_SI	CG33757:2	2R	5342026	5342193
S20326_SI	CG7020:15	3L	250671	250819
S40770_SI	CG12767:1	2R	14016005	14016275
S11977_SI	CG17437:2	X	2480794	2481419
S7119_SI	FBgn0032469:4	2L	13028868	13029642
S37563_SI	FBgn0033777:9	2R	8744938	8745105
S43187_SI	FBgn0003175:7	2R	18424095	18424287
S26295_SI	CG14127:3	3L	11875136	11875830
S43814_SI	FBgn0085401:2	2R	19353674	19353711
S33195_SI	CG8276:1	2R	2102078	2102256
S31526_SI	CG31999:3	4	244183	244512
S20354_SI	CG1221:4	3L	268781	268960
S55683_SI	CG5394:2	3R	19782868	19783785
S10425_SI	CG18362:4	2L	21301454	21301527
S1872_SI	CG3326:1	2L	3319748	3319872
S18882_SI	CG6891:1	X	18669263	18669662
S36376_SI	CG7734:3	2R	7097424	7098134
S16603_SI	CG12479:1	X	14045723	14045947
F44329_SI	FBgn0053519:37	2R	19900012	19900378
F44329_SI	FBgn0053519:35	2R	19900012	19900378
F44329_SI	FBgn0053519:36	2R	19900012	19900378
F53154_SI	CG5316:1	3R	15229177	15229544
F53154_SI	CG5316:9	3R	15229177	15229544
F53154_SI	CG5316:2	3R	15229177	15229544
F53154_SI	CG5316:6	3R	15229177	15229544
S47707_SI	CG8379:4	3R	4651355	4652310
S41361_SI	CG7097:2	2R	15067004	15067363
S39202_SI	FBgn0022160:11	2R	11750188	11750251
F24582_SI	CG6964:19	3L	8462665	8462791
F24582_SI	CG6964:10	3L	8462665	8462791
S19677_SI	CG18492:6	X	20392251	20392299
S57797_SI	FBgn0039510:12	3R	23132437	23132710
S44843_SI	CG3663:1	2R	20549047	20549240
S36438_SI	FBgn0033603:6	2R	7155701	7155733
S12842_SI	CG3249:3	X	5309561	5309951
S50979_SI	FBgn0038295:10	3R	11013748	11013898
S43535_SI	CG3695:11	2R	18780089	18780171
S36381_SI	CG9084:4	2R	7105052	7105195
S50818_SI	CG33967:1	3R	10549033	10549978
S18238_SI	FBgn0003057:1	X	17119744	17120474
S39306_SI	CG8322:2	2R	11887310	11887475
S39042_SI	CG8190:1	2R	11430175	11430409
S39162_SI	FBgn0083919:19	2R	11667563	11667782
S31586_SI	CG1836:3	4	330165	330259
S33072_SI	CG7873:9	2R	1898437	1898614
S23578_SI	CG10129:2	3L	6595614	6595757
S39279_SI	FBgn0013988:24	2R	11848818	11849561
S15677_SI	CG2471:2	X	11816263	11816406
S56649_SI	CG10238:3	3R	20951889	20952164
S35672_SI	CG30007:3	2R	5780093	5780407
S2783_SI	CG4230:4	2L	5097710	5098034
S39459_SI	CG8430:3	2R	12028005	12028078
S53574_SI	FBgn0028386:6	3R	16121922	16122221
S47395_SI	CG11671:1	3R	4113661	4113962
S14021_SI	CG10759:1	X	8058578	8059741
S58159_SI	CG1866:4	3R	24168002	24168141
S13138_SI	CG4746:2	X	5899893	5903190
S7735_SI	CG4220:2	2L	14394330	14394549
S2292_SI	CG16857:2	2L	4328938	4329445
S43391_SI	CG3536:10	2R	18631388	18631687
S33994_SI	FBgn0033194:18	2R	3462870	3463430
S15102_SI	CG2186:7	X	10755851	10757613
S45409_SI	CG1107:6	3R	47478	47708
S1997_SI	FBgn0014396:12	2L	3501363	3501561
F6650_SI	CG14938:5	2L	11798665	11799402
F6650_SI	CG14938:11	2L	11798665	11799402
F6650_SI	CG14938:6	2L	11798665	11799402
S52161_SI	CG4060:1	3R	12968020	12968120
S19703_SI	CG1338:5	X	20543911	20543998
S2879_SI	CG14030:3	2L	5282074	5283018
S59088_SI	CG7921:2	3R	25845317	25845405
S55134_SI	CG17119:1	3R	18883155	18883268
S24233_SI	FBgn0011817:4	3L	7973500	7974082
S33745_SI	FBgn0033159:42	2R	3234512	3234799
S52517_SI	CG33547:19	3R	13706900	13707139
S28557_SI	FBgn0036680:4	3L	16935696	16935823
S25149_SI	CG3982:2	3L	9410029	9410136
S2077_SI	CG2816:1	2L	3703580	3703622
S2036_SI	CG10016:3	2L	3546731	3548086
S10266_SI	FBgn0083972:1	2L	21096967	21097278
S47786_SI	CG11983:3	3R	4834686	4835714
S42156_SI	CG11136:4	2R	16547286	16547371
S37821_SI	CG4714:1	2R	9140003	9141842
S24676_SI	CG5989:3	3L	8596015	8596303
S21148_SI	CG2069:8	3L	1731589	1733289
S12419_SI	CG6450:3	X	3858450	3858530
S44255_SI	CG3029:1	2R	19855467	19855611
S24429_SI	FBgn0035864:18	3L	8269927	8270073
F57374_SI	CG6447:1	3R	22450302	22451374
F57374_SI	CG6447:2	3R	22450302	22451374
F57374_SI	CG6447:3	3R	22450302	22451374
F10573_SI	CG33862:1	2L	21533201	21533769
F10573_SI	CR33745:1	2L	21533201	21533769
S39086_SI	CG8205:2	2R	11551829	11551939
S1552_SI	CG3139:10	2L	2783041	2783274
S41450_SI	CG9975:1	2R	15229314	15229876
S32335_SI	CG41493:1637302-1637641	U	1637302	1637641
S30068_SI	CG5585:5	3L	20340035	20340154
S24459_SI	CG7066:2	3L	8297848	8298068
S58067_SI	CG5514:2	3R	23764166	23764640
S2887_SI	CG14024:1	2L	5314679	5314885
S54758_SI	CG13855:5	3R	18233559	18233671
S43266_SI	FBgn0034753:3	2R	18533426	18533550
S23195_SI	CG32415:1	3L	5796764	5798599
S42008_SI	CG11192:1	2R	16241719	16242528
S37200_SI	CG30048:2	2R	8283125	8283211
S22633_SI	CG15016:2	3L	4364812	4365247
S19580_SI	CG17065:3	X	20126158	20126698
S27487_SI	FBgn0036454:13	3L	14870427	14870580
S23040_SI	FBgn0035612:11	3L	5535591	5536274
S22013_SI	CG14968:4	3L	3302332	3302416
S9612_SI	CG10123:3	2L	19499146	19499607
S50647_SI	CG3307:5	3R	10142033	10142102
S41997_SI	CG8929:3	2R	16216611	16216702
S35681_SI	CG30007:12	2R	5785880	5786025
S52677_SI	CG7129:4	3R	14114579	14115429
S32678_SI	CR41618:9909687-9910701	U	9909687	9910701
S3380_SI	CG9491:6	2L	6330771	6330830
S36194_SI	CG12934:1	2R	6536417	6537250
S50223_SI	CG17044:1	3R	9232691	9232720
F45619_SI	CG31522:276540-276194	3R	276194	276555
F45619_SI	CG31522:276555-276432	3R	276194	276555
S33713_SI	FBgn0033159:10	2R	3216794	3216960
S9058_SI	FBgn0000636:9	2L	18392065	18392135
S4292_SI	CG7134:7	2L	7802487	7803576
S36239_SI	CG7637:1	2R	6698328	6698395
F31157_SI	FBgn0010348:1	3L	22861479	22862874
F31157_SI	FBgn0010348:4	3L	22861479	22862874
F31157_SI	FBgn0010348:3	3L	22861479	22862874
F31157_SI	FBgn0010348:6	3L	22861479	22862874
F31157_SI	FBgn0010348:5	3L	22861479	22862874
F31157_SI	FBgn0010348:2	3L	22861479	22862874
F31157_SI	CR32907:1	3L	22861479	22862874
S19208_SI	CG3917:6	X	19456444	19456542
F2664_SI	CG8886:3	2L	4971054	4971453
F2664_SI	CG8886:1	2L	4971054	4971453
S41972_SI	CG8914:2	2R	16177829	16178056
S8081_SI	CG15254:2	2L	15613928	15614518
F48785_SI	FBgn0004841:9	3R	6575820	6576950
F48785_SI	FBgn0004841:10	3R	6575820	6576950
S36657_SI	FBgn0033636:16	2R	7475868	7476140
S31823_SI	CG32019:18	4	756531	756656
S896_SI	CG33923:3	2L	1341365	1341520
S3530_SI	CG13766:1	2L	6565170	6566117
S55117_SI	CG33336:8	3R	18875373	18875709
S20230_SI	CG7051:1	3L	152341	152589
S22572_SI	CG1311:1	3L	4277964	4278250
S57919_SI	CG5612:3	3R	23449768	23449895
S34371_SI	CG8719:5	2R	3896238	3896306
S57870_SI	CG31061:1	3R	23371774	23372647
F18036_SI	CG9132:5	X	16696070	16696502
F18036_SI	CG9125:2	X	16696070	16696502
S21021_SI	CG12099:4	3L	1555363	1556003
S38848_SI	CG8079:3	2R	11108934	11109070
S1672_SI	CG3157:2	2L	2973166	2973368
S13855_SI	CG1444:3	X	7804742	7804817
S55400_SI	CG33337:8	3R	19416179	19416641
S52646_SI	CG31196:2	3R	14073155	14073624
F20397_SI	CG7004:13	3L	318991	319880
F20397_SI	CG7004:1	3L	318991	319880
S6225_SI	CG18561:1	2L	10792334	10792612
S31212_SI	CG8779:62610-62643	3L	23018186	23018219
S48646_SI	CG6303:11	3R	6150008	6150131
S2768_SI	FBgn0031681:1	2L	5072156	5074029
S46623_SI	CG1021:2	3R	2219454	2219633
F9526_SI	CG17544:1	2L	19398335	19398491
F9526_SI	CG17544:7	2L	19398335	19398491
S28403_SI	FBgn0000017:1	3L	16615461	16618374
S2269_SI	CG3702:2	2L	4224650	4226767
S1102_SI	FBgn0031374:10	2L	1934479	1934898
S54641_SI	FBgn0051163:2	3R	17967896	17967945
F35901_SI	CG12214:2	2R	6043875	6046385
F35901_SI	CG12214:1	2R	6043875	6046385
S45025_SI	CG30427:8	2R	20818246	20818684
S25848_SI	CG6297:6	3L	11075626	11076437
S6481_SI	FBgn0010197:12	2L	11141617	11141798
S1478_SI	CG33125:1	2L	2648440	2652291
F36684_SI	FBgn0033639:10	2R	7532915	7533592
F36684_SI	FBgn0033639:9	2R	7532915	7533592
S31470_SI	CG32006:1	4	171393	171462
S51537_SI	CG10278:4	3R	11843433	11843928
F15564_SI	CG15224:8	X	11686914	11687312
F15564_SI	CG15224:29	X	11686914	11687312
F15564_SI	CG15224:1	X	11686914	11687312
F15564_SI	CG15224:36	X	11686914	11687312
S54981_SI	CG6972:6	3R	18529815	18530061
S23469_SI	CG10226:8	3L	6227862	6228218
S34992_SI	FBgn0085379:8	2R	4888889	4889111
S12299_SI	CG13316:9	X	3583398	3583515
S56075_SI	FBgn0039196:4	3R	20201264	20201375
S10255_SI	CG33509:2	2L	21085643	21085781
S28166_SI	CG13041:2	3L	16312052	16312487
S43599_SI	CG13542:1	2R	18897155	18897252
S50320_SI	CG9374:3	3R	9504001	9504195
S43779_SI	FBgn0028497:4	2R	19277529	19277771
S376_SI	CG3696:14	2L	216345	216573
F15050_SI	FBgn0030234:6	X	10666825	10667199
F15050_SI	FBgn0030234:4	X	10666825	10667199
F15050_SI	FBgn0030234:5	X	10666825	10667199
F15050_SI	FBgn0030234:3	X	10666825	10667199
F15050_SI	FBgn0030234:2	X	10666825	10667199
S28294_SI	FBgn0052158:4	3L	16485762	16486100
S5826_SI	CG5034:7	2L	10338019	10338116
S19626_SI	CG15456:2	X	20297673	20297934
F36107_SI	CG11777:3	2R	6356706	6357390
F36107_SI	CG12891:9	2R	6356706	6357390
S34921_SI	CG8232:1	2R	4815679	4815859
S28616_SI	CG14059:2	3L	17023809	17024007
S54680_SI	CG13858:1	3R	18144467	18144676
F42906_SI	CG6393:4	2R	17948458	17949090
F42906_SI	CG6393:1	2R	17948458	17949090
F42906_SI	CG6393:5	2R	17948458	17949090
S19017_SI	CG33253:1	X	19077457	19077758
S7105_SI	CG9934:8	2L	13013949	13014291
S58162_SI	CG1866:7	3R	24168602	24168796
S52220_SI	FBgn0085308:3	3R	13228638	13228769
S48403_SI	FBgn0085389:10	3R	5812370	5812555
S29891_SI	CG14184:5	3L	20021067	20021159
S4790_SI	CG13401:1	2L	8449159	8449571
S3652_SI	CG11325:3	2L	6713575	6713847
S57742_SI	CG5930:2	3R	23080250	23080450
S46632_SI	FBgn0014963:10	3R	2271257	2271735
S29097_SI	CG13700:7	3L	18292174	18292489
S25254_SI	FBgn0036010:2	3L	9535444	9536294
S13526_SI	CG3126:6	X	6681384	6681553
S35300_SI	CG2078:1	2R	5194774	5196181
S22618_SI	CG32250:2	3L	4319199	4319259
S148_SI	CG41370:2197756-2197903	2RHet	2197756	2197903
S56932_SI	CG12250:4	3R	21418443	21418607
S6453_SI	CG4738:13	2L	11128336	11128733
S60085_SI	FBgn0011224:16	3R	27760838	27760892
S46970_SI	CG10047:5	3R	3094915	3096533
F31446_SI	CG17964:13	4	128029	129430
F31446_SI	FBgn0085432:22	4	128029	129430
F8383_SI	FBgn0000307:6	2L	16351927	16352600
F8383_SI	FBgn0000307:5	2L	16351927	16352600
F30223_SI	FBgn0052425:6	3L	20503130	20504200
F30223_SI	FBgn0052425:8	3L	20503130	20504200
F30223_SI	FBgn0052425:7	3L	20503130	20504200
F20798_SI	CG9133:1	3L	1252012	1253232
F20798_SI	CG9130:1	3L	1252012	1253232
S726_SI	FBgn0028481:12	2L	957279	958100
S59410_SI	CG2239:5	3R	26342774	26344295
F2703_SI	CG33113:12	2L	5004614	5004907
F2703_SI	CG33113:7	2L	5004614	5004907
S59198_SI	CG1359:3	3R	26006524	26006743
S55156_SI	FBgn0039054:9	3R	18907071	18907439
S17795_SI	CG9968:3	X	16312701	16313082
S6659_SI	CG14939:1	2L	11813725	11813800
S157_SI	CG40113:2249561-2249674	2RHet	2249561	2249674
S2009_SI	CG33123:4	2L	3512385	3512843
S53561_SI	FBgn0083975:14	3R	16063613	16064099
F35481_SI	CG30339:1	2R	5490067	5490424
F35481_SI	FBgn0050340:7	2R	5490067	5490424
F35481_SI	FBgn0050340:8	2R	5490067	5490424
S20074_SI	CG17599:2	X	21944805	21945971
S7179_SI	CG16972:3	2L	13198603	13200654
S37989_SI	FBgn0053156:8	2R	9440503	9440666
S22905_SI	CG7503:3	3L	4955826	4956883
S33975_SI	CG30498:2	2R	3453375	3453855
S31717_SI	CG1862:5	4	597605	598159
S28695_SI	CG16793:3	3L	17335941	17336659
S32550_SI	CG40624:6539804-6540200	U	6539804	6540200
S22243_SI	CG15855:3	3L	3930813	3930852
S33537_SI	CG12847:3	2R	2895486	2896127
F13917_SI	CG32858:8	X	7863738	7864404
F13917_SI	CG32858:7	X	7863738	7864404
F13917_SI	CG32858:9	X	7863738	7864404
[truncated: 63,536 more rows]
