# Supplementary material for: RNA-seq: technical variability and sampling
Source: BMC Genomics. 2011 Jun 6;12:293. doi: 10.1186/1471-2164-12-293 (PMC3141664; doi:10.1186/1471-2164-12-293)
Supplement: Additional file 6 — St_2a_D.melanogaster_common_contigs.bed. BED file containing chromosome postion, start, end and common_contig_ID for D. melanogaster experiment (Experiment 1). Format BED. View with Wordpad. [file 1471-2164-12-293-S6.BED]

dmel_mitochondrion_genome	267	667	common_contig_1
dmel_mitochondrion_genome	6496	7861	common_contig_2
dmel_mitochondrion_genome	8218	9042	common_contig_3
dmel_mitochondrion_genome	9308	9678	common_contig_4
dmel_mitochondrion_genome	9996	10233	common_contig_5
dmel_mitochondrion_genome	11718	12653	common_contig_6
dmel_mitochondrion_genome	14730	14825	common_contig_7
2RHet	52814	53156	common_contig_8
2RHet	53451	53618	common_contig_9
2RHet	53683	53892	common_contig_10
2RHet	76582	76661	common_contig_11
2RHet	77840	77977	common_contig_12
2RHet	96047	96160	common_contig_13
2RHet	203349	203475	common_contig_14
2RHet	205857	205906	common_contig_15
2RHet	207042	207162	common_contig_16
2RHet	232568	232696	common_contig_17
2RHet	239907	240201	common_contig_18
2RHet	240252	240457	common_contig_19
2RHet	247344	247791	common_contig_20
2RHet	251682	251879	common_contig_21
2RHet	252328	252601	common_contig_22
2RHet	293749	293980	common_contig_23
2RHet	298482	298713	common_contig_24
2RHet	303215	303446	common_contig_25
2RHet	391058	391127	common_contig_26
2RHet	391804	391923	common_contig_27
2RHet	391977	392700	common_contig_28
2RHet	392779	392912	common_contig_29
2RHet	463248	463303	common_contig_30
2RHet	471081	471728	common_contig_31
2RHet	477149	477197	common_contig_32
2RHet	490169	490204	common_contig_33
2RHet	569660	569708	common_contig_34
2RHet	607683	607726	common_contig_35
2RHet	609433	609574	common_contig_36
2RHet	609738	609879	common_contig_37
2RHet	609935	610102	common_contig_38
2RHet	682501	682550	common_contig_39
2RHet	683349	683955	common_contig_40
2RHet	690213	690271	common_contig_41
2RHet	690367	690494	common_contig_42
2RHet	711301	711450	common_contig_43
2RHet	738248	738431	common_contig_44
2RHet	738489	738547	common_contig_45
2RHet	738687	738972	common_contig_46
2RHet	854620	854671	common_contig_47
2RHet	862036	862098	common_contig_48
2RHet	879140	879195	common_contig_49
2RHet	906252	906587	common_contig_50
2RHet	912290	912361	common_contig_51
2RHet	1000764	1000804	common_contig_52
2RHet	1003989	1004275	common_contig_53
2RHet	1115292	1115338	common_contig_54
2RHet	1254931	1255262	common_contig_55
2RHet	1269077	1269267	common_contig_56
2RHet	1293236	1293392	common_contig_57
2RHet	1324446	1324545	common_contig_58
2RHet	1335122	1335237	common_contig_59
2RHet	1364530	1364570	common_contig_60
2RHet	1434392	1434442	common_contig_61
2RHet	1470885	1470926	common_contig_62
2RHet	1605712	1605917	common_contig_63
2RHet	1621475	1621576	common_contig_64
2RHet	1628247	1628377	common_contig_65
2RHet	1630967	1631123	common_contig_66
2RHet	1707801	1708087	common_contig_67
2RHet	1712639	1712795	common_contig_68
2RHet	1729963	1730049	common_contig_69
2RHet	1738021	1738194	common_contig_70
2RHet	1742064	1742162	common_contig_71
2RHet	1849742	1849947	common_contig_72
2RHet	1862026	1862144	common_contig_73
2RHet	1905051	1905148	common_contig_74
2RHet	1965450	1965585	common_contig_75
2RHet	1973686	1973869	common_contig_76
2RHet	1973922	1974010	common_contig_77
2RHet	2064089	2064134	common_contig_78
2RHet	2087334	2087369	common_contig_79
2RHet	2091578	2091613	common_contig_80
2RHet	2290343	2290678	common_contig_81
2RHet	2295529	2295864	common_contig_82
2RHet	2775869	2775915	common_contig_83
2RHet	2789858	2789901	common_contig_84
2RHet	2799760	2799856	common_contig_85
2RHet	2814318	2814842	common_contig_86
2RHet	2901772	2901845	common_contig_87
2RHet	2902091	2903592	common_contig_88
2RHet	2912546	2912605	common_contig_89
2RHet	2915422	2915524	common_contig_90
2RHet	2917250	2917302	common_contig_91
2RHet	2933800	2933892	common_contig_92
2RHet	3080046	3080083	common_contig_93
2RHet	3120544	3120879	common_contig_94
2RHet	3154315	3154576	common_contig_95
2RHet	3154633	3155277	common_contig_96
2RHet	3155343	3155513	common_contig_97
2RHet	3169166	3169388	common_contig_98
2RHet	3174714	3175033	common_contig_99
2RHet	3179092	3179255	common_contig_100
2RHet	3199569	3199695	common_contig_101
2RHet	3215003	3215171	common_contig_102
2RHet	3215277	3215363	common_contig_103
2RHet	3234354	3234475	common_contig_104
2RHet	3272949	3272998	common_contig_105
2L	10360	10674	common_contig_106
2L	11423	11498	common_contig_107
2L	11777	12222	common_contig_108
2L	12286	12630	common_contig_109
2L	13683	13839	common_contig_110
2L	17071	17195	common_contig_111
2L	25446	26689	common_contig_112
2L	27051	27490	common_contig_113
2L	28981	29119	common_contig_114
2L	34721	34814	common_contig_115
2L	52525	52573	common_contig_116
2L	58081	58153	common_contig_117
2L	70618	70660	common_contig_118
2L	71953	72082	common_contig_119
2L	74740	74745	common_contig_120
2L	75078	76204	common_contig_121
2L	95354	95569	common_contig_122
2L	98527	98749	common_contig_123
2L	99785	100141	common_contig_124
2L	100573	100704	common_contig_125
2L	101037	101195	common_contig_126
2L	101253	101649	common_contig_127
2L	108146	108227	common_contig_128
2L	108585	108809	common_contig_129
2L	110405	110480	common_contig_130
2L	110760	110894	common_contig_131
2L	112687	113373	common_contig_132
2L	113431	114375	common_contig_133
2L	123693	123796	common_contig_134
2L	123855	124027	common_contig_135
2L	124087	124931	common_contig_136
2L	125071	125269	common_contig_137
2L	126114	126214	common_contig_138
2L	128801	129230	common_contig_139
2L	132475	132910	common_contig_140
2L	141089	141277	common_contig_141
2L	141401	141603	common_contig_142
2L	143346	143389	common_contig_143
2L	155343	155787	common_contig_144
2L	156167	156349	common_contig_145
2L	159097	159262	common_contig_146
2L	160019	160109	common_contig_147
2L	162496	162816	common_contig_148
2L	183760	183886	common_contig_149
2L	186205	186444	common_contig_150
2L	187480	187580	common_contig_151
2L	199634	199738	common_contig_152
2L	200117	200315	common_contig_153
2L	200376	200675	common_contig_154
2L	200742	200807	common_contig_155
2L	201131	201905	common_contig_156
2L	210793	214942	common_contig_157
2L	215034	215558	common_contig_158
2L	215779	216007	common_contig_159
2L	216075	216277	common_contig_160
2L	216343	216571	common_contig_161
2L	216636	216785	common_contig_162
2L	227398	227491	common_contig_163
2L	230538	230649	common_contig_164
2L	230758	231036	common_contig_165
2L	231964	232101	common_contig_166
2L	232291	232375	common_contig_167
2L	234000	234178	common_contig_168
2L	234235	234982	common_contig_169
2L	242244	242316	common_contig_170
2L	282657	282849	common_contig_171
2L	283387	284212	common_contig_172
2L	284750	284996	common_contig_173
2L	290810	290894	common_contig_174
2L	291607	291683	common_contig_175
2L	294010	294086	common_contig_176
2L	294443	294481	common_contig_177
2L	295167	295280	common_contig_178
2L	296987	297404	common_contig_179
2L	304617	304708	common_contig_180
2L	304996	305044	common_contig_181
2L	305991	306183	common_contig_182
2L	310302	310572	common_contig_183
2L	317740	318048	common_contig_184
2L	325682	325819	common_contig_185
2L	334123	334184	common_contig_186
2L	335474	335541	common_contig_187
2L	336020	336089	common_contig_188
2L	336365	336468	common_contig_189
2L	337031	337179	common_contig_190
2L	337953	338130	common_contig_191
2L	339213	339437	common_contig_192
2L	342582	342791	common_contig_193
2L	342864	343718	common_contig_194
2L	345011	345147	common_contig_195
2L	345214	345997	common_contig_196
2L	355387	355555	common_contig_197
2L	356897	357022	common_contig_198
2L	396651	396912	common_contig_199
2L	401009	401060	common_contig_200
2L	408029	409113	common_contig_201
2L	409532	409732	common_contig_202
2L	409790	410073	common_contig_203
2L	410130	410797	common_contig_204
2L	412449	412656	common_contig_205
2L	413399	413652	common_contig_206
2L	414443	414735	common_contig_207
2L	417821	417904	common_contig_208
2L	419960	420152	common_contig_209
2L	420283	420700	common_contig_210
2L	449230	449321	common_contig_211
2L	449442	449761	common_contig_212
2L	450667	450882	common_contig_213
2L	452580	452960	common_contig_214
2L	453164	453202	common_contig_215
2L	453622	453676	common_contig_216
2L	453684	453720	common_contig_217
2L	454334	454645	common_contig_218
2L	454993	455304	common_contig_219
2L	458969	458977	common_contig_220
2L	476472	476663	common_contig_221
2L	541422	541476	common_contig_222
2L	542428	542568	common_contig_223
2L	543227	543349	common_contig_224
2L	559679	559931	common_contig_225
2L	560122	560532	common_contig_226
2L	575149	575405	common_contig_227
2L	577511	577650	common_contig_228
2L	602823	602972	common_contig_229
2L	737224	738273	common_contig_230
2L	738500	739087	common_contig_231
2L	740354	740694	common_contig_232
2L	740799	741034	common_contig_233
2L	743340	743410	common_contig_234
2L	744230	744371	common_contig_235
2L	752743	752958	common_contig_236
2L	759680	759954	common_contig_237
2L	818187	818409	common_contig_238
2L	821440	821660	common_contig_239
2L	826054	826066	common_contig_240
2L	831263	831428	common_contig_241
2L	833587	833655	common_contig_242
2L	835353	835544	common_contig_243
2L	836553	836604	common_contig_244
2L	849901	850252	common_contig_245
2L	861850	862258	common_contig_246
2L	868030	868281	common_contig_247
2L	870482	870553	common_contig_248
2L	871105	871259	common_contig_249
2L	871344	871576	common_contig_250
2L	871641	871739	common_contig_251
2L	871805	872083	common_contig_252
2L	872208	874158	common_contig_253
2L	877316	877871	common_contig_254
2L	877970	878216	common_contig_255
2L	898661	898752	common_contig_256
2L	899057	899084	common_contig_257
2L	901521	901640	common_contig_258
2L	922913	923068	common_contig_259
2L	930074	930341	common_contig_260
2L	957332	958089	common_contig_261
2L	1008375	1008384	common_contig_262
2L	1014549	1014718	common_contig_263
2L	1014774	1014973	common_contig_264
2L	1015033	1015261	common_contig_265
2L	1015313	1015927	common_contig_266
2L	1015991	1016079	common_contig_267
2L	1016134	1017645	common_contig_268
2L	1017708	1017770	common_contig_269
2L	1019266	1019323	common_contig_270
2L	1033684	1034191	common_contig_271
2L	1042958	1043205	common_contig_272
2L	1046809	1047057	common_contig_273
2L	1047954	1048057	common_contig_274
2L	1049718	1049756	common_contig_275
2L	1076887	1076941	common_contig_276
2L	1080964	1081234	common_contig_277
2L	1082869	1083376	common_contig_278
2L	1103484	1103535	common_contig_279
2L	1116441	1116688	common_contig_280
2L	1117443	1117508	common_contig_281
2L	1118566	1119014	common_contig_282
2L	1129337	1129505	common_contig_283
2L	1132705	1132770	common_contig_284
2L	1133426	1133530	common_contig_285
2L	1134709	1135025	common_contig_286
2L	1139126	1139387	common_contig_287
2L	1139479	1139755	common_contig_288
2L	1139839	1140920	common_contig_289
2L	1151718	1152115	common_contig_290
2L	1152176	1152331	common_contig_291
2L	1153390	1153441	common_contig_292
2L	1158079	1158156	common_contig_293
2L	1160287	1161221	common_contig_294
2L	1161288	1161514	common_contig_295
2L	1161942	1162146	common_contig_296
2L	1163008	1163147	common_contig_297
2L	1166547	1166602	common_contig_298
2L	1166980	1167025	common_contig_299
2L	1175638	1175800	common_contig_300
2L	1176942	1177061	common_contig_301
2L	1177261	1177535	common_contig_302
2L	1182170	1182441	common_contig_303
2L	1186336	1186343	common_contig_304
2L	1191416	1191534	common_contig_305
2L	1191602	1191909	common_contig_306
2L	1226900	1226955	common_contig_307
2L	1240093	1240104	common_contig_308
2L	1241051	1241278	common_contig_309
2L	1359980	1360374	common_contig_310
2L	1360499	1360592	common_contig_311
2L	1360682	1360729	common_contig_312
2L	1360797	1360893	common_contig_313
2L	1361458	1361578	common_contig_314
2L	1361641	1361718	common_contig_315
2L	1442742	1443250	common_contig_316
2L	1613039	1613431	common_contig_317
2L	1613986	1614151	common_contig_318
2L	1653137	1653497	common_contig_319
2L	1653605	1653746	common_contig_320
2L	1700454	1700496	common_contig_321
2L	1701782	1701917	common_contig_322
2L	1704936	1705116	common_contig_323
2L	1707136	1707317	common_contig_324
2L	1708061	1708214	common_contig_325
2L	1716260	1716358	common_contig_326
2L	1716383	1717230	common_contig_327
2L	1717606	1717729	common_contig_328
2L	1717896	1717960	common_contig_329
2L	1724105	1724197	common_contig_330
2L	1724773	1726663	common_contig_331
2L	1727643	1727716	common_contig_332
2L	1747754	1747836	common_contig_333
2L	1748777	1748873	common_contig_334
2L	1749539	1749654	common_contig_335
2L	1836549	1836654	common_contig_336
2L	1842898	1844510	common_contig_337
2L	1848065	1848201	common_contig_338
2L	1851706	1851889	common_contig_339
2L	1852058	1852095	common_contig_340
2L	1853453	1853597	common_contig_341
2L	1855363	1855467	common_contig_342
2L	1855620	1855798	common_contig_343
2L	1856429	1856606	common_contig_344
2L	1884694	1884776	common_contig_345
2L	1909678	1909940	common_contig_346
2L	1910093	1910146	common_contig_347
2L	1927773	1927836	common_contig_348
2L	1934184	1934323	common_contig_349
2L	1934531	1934614	common_contig_350
2L	1934974	1935254	common_contig_351
2L	1935742	1936200	common_contig_352
2L	1937054	1937198	common_contig_353
2L	1937440	1937588	common_contig_354
2L	1938510	1938618	common_contig_355
2L	1941501	1941663	common_contig_356
2L	1941978	1942033	common_contig_357
2L	1942111	1942183	common_contig_358
2L	1942252	1942452	common_contig_359
2L	1942510	1942663	common_contig_360
2L	1942781	1943124	common_contig_361
2L	1944168	1944349	common_contig_362
2L	1974131	1974291	common_contig_363
2L	1975518	1975558	common_contig_364
2L	1984527	1985404	common_contig_365
2L	1985479	1985714	common_contig_366
2L	1985780	1985819	common_contig_367
2L	1985945	1986103	common_contig_368
2L	1987589	1987730	common_contig_369
2L	1988296	1988906	common_contig_370
2L	1997111	1997823	common_contig_371
2L	1998235	1998378	common_contig_372
2L	2000939	2001063	common_contig_373
2L	2002680	2002844	common_contig_374
2L	2005573	2005826	common_contig_375
2L	2006777	2006832	common_contig_376
2L	2007134	2007184	common_contig_377
2L	2028342	2028455	common_contig_378
2L	2029093	2029421	common_contig_379
2L	2029832	2030786	common_contig_380
2L	2037721	2037841	common_contig_381
2L	2040273	2040359	common_contig_382
2L	2041644	2041724	common_contig_383
2L	2042664	2042735	common_contig_384
2L	2058818	2058864	common_contig_385
2L	2130829	2131252	common_contig_386
2L	2134435	2134970	common_contig_387
2L	2135037	2136646	common_contig_388
2L	2136727	2136980	common_contig_389
2L	2151780	2151942	common_contig_390
2L	2153596	2153728	common_contig_391
2L	2157913	2158187	common_contig_392
2L	2177847	2177953	common_contig_393
2L	2189940	2190433	common_contig_394
2L	2192535	2192724	common_contig_395
2L	2192774	2192959	common_contig_396
2L	2212735	2213333	common_contig_397
2L	2213422	2213557	common_contig_398
2L	2213616	2213758	common_contig_399
2L	2213895	2214032	common_contig_400
2L	2216552	2216954	common_contig_401
2L	2217020	2217134	common_contig_402
2L	2222169	2222291	common_contig_403
2L	2223270	2223309	common_contig_404
2L	2224585	2224685	common_contig_405
2L	2224797	2224935	common_contig_406
2L	2226538	2227102	common_contig_407
2L	2229267	2229394	common_contig_408
2L	2229454	2229578	common_contig_409
2L	2229638	2229813	common_contig_410
2L	2229878	2230520	common_contig_411
2L	2230531	2230680	common_contig_412
2L	2231293	2231486	common_contig_413
2L	2232257	2232402	common_contig_414
2L	2233141	2233142	common_contig_415
2L	2234281	2234350	common_contig_416
2L	2234502	2234592	common_contig_417
2L	2295389	2295607	common_contig_418
2L	2311697	2311768	common_contig_419
2L	2323381	2324250	common_contig_420
2L	2327399	2327553	common_contig_421
2L	2338377	2338526	common_contig_422
2L	2338815	2341090	common_contig_423
2L	2346830	2347001	common_contig_424
2L	2352449	2352736	common_contig_425
2L	2352802	2353452	common_contig_426
2L	2353767	2354500	common_contig_427
2L	2354580	2354816	common_contig_428
2L	2356427	2356652	common_contig_429
2L	2357688	2358923	common_contig_430
2L	2360453	2360573	common_contig_431
2L	2360628	2360801	common_contig_432
2L	2360969	2361090	common_contig_433
2L	2361154	2361586	common_contig_434
2L	2364601	2364710	common_contig_435
2L	2369195	2369343	common_contig_436
2L	2370620	2370666	common_contig_437
2L	2371068	2371071	common_contig_438
2L	2372462	2372762	common_contig_439
2L	2373142	2373426	common_contig_440
2L	2391669	2392040	common_contig_441
2L	2401109	2401332	common_contig_442
2L	2401889	2402294	common_contig_443
2L	2404727	2404828	common_contig_444
2L	2405501	2405698	common_contig_445
2L	2406911	2407096	common_contig_446
2L	2407183	2407367	common_contig_447
2L	2407477	2407587	common_contig_448
2L	2459152	2459810	common_contig_449
2L	2495619	2495679	common_contig_450
2L	2497774	2498198	common_contig_451
2L	2579229	2579429	common_contig_452
2L	2579481	2579570	common_contig_453
2L	2579617	2579797	common_contig_454
2L	2579860	2580005	common_contig_455
2L	2580314	2580508	common_contig_456
2L	2580644	2580723	common_contig_457
2L	2581908	2582111	common_contig_458
2L	2582174	2582332	common_contig_459
2L	2585199	2585240	common_contig_460
2L	2738447	2738604	common_contig_461
2L	2738679	2738775	common_contig_462
2L	2738869	2739024	common_contig_463
2L	2739132	2739291	common_contig_464
2L	2739363	2739507	common_contig_465
2L	2747311	2748261	common_contig_466
2L	2748318	2748520	common_contig_467
2L	2753242	2753664	common_contig_468
2L	2764106	2764194	common_contig_469
2L	2767923	2767932	common_contig_470
2L	2770460	2770806	common_contig_471
2L	2772338	2772652	common_contig_472
2L	2779175	2782939	common_contig_473
2L	2786059	2787285	common_contig_474
2L	2788452	2788561	common_contig_475
2L	2790044	2790189	common_contig_476
2L	2790653	2790743	common_contig_477
2L	2792482	2792712	common_contig_478
2L	2793647	2793910	common_contig_479
2L	2798484	2798841	common_contig_480
2L	2816067	2816294	common_contig_481
2L	2856128	2856177	common_contig_482
2L	2856246	2856310	common_contig_483
2L	2856376	2856641	common_contig_484
2L	2857193	2857570	common_contig_485
2L	2865482	2865572	common_contig_486
2L	2866339	2866641	common_contig_487
2L	2866821	2867223	common_contig_488
2L	2867338	2867457	common_contig_489
2L	2868635	2869244	common_contig_490
2L	2869334	2869549	common_contig_491
2L	2870691	2870932	common_contig_492
2L	2871003	2871383	common_contig_493
2L	2873636	2874462	common_contig_494
2L	2874927	2875256	common_contig_495
2L	2875474	2875493	common_contig_496
2L	2876803	2877120	common_contig_497
2L	2880749	2881320	common_contig_498
2L	2881383	2881512	common_contig_499
2L	2882692	2882830	common_contig_500
2L	2945084	2945248	common_contig_501
2L	2946707	2946826	common_contig_502
2L	2951668	2951788	common_contig_503
2L	2953979	2954045	common_contig_504
2L	2954053	2954270	common_contig_505
2L	2956935	2957256	common_contig_506
2L	2959158	2959522	common_contig_507
2L	2960688	2960837	common_contig_508
2L	2960894	2960988	common_contig_509
2L	2961732	2962000	common_contig_510
2L	2962580	2962866	common_contig_511
2L	2962949	2963134	common_contig_512
2L	2963222	2965713	common_contig_513
2L	2974983	2975075	common_contig_514
2L	2975164	2975499	common_contig_515
2L	2979555	2980172	common_contig_516
2L	3016935	3017007	common_contig_517
2L	3017179	3017311	common_contig_518
2L	3017780	3017903	common_contig_519
2L	3021314	3021424	common_contig_520
2L	3028391	3028561	common_contig_521
2L	3030762	3030929	common_contig_522
2L	3031952	3032207	common_contig_523
2L	3035544	3035584	common_contig_524
2L	3041476	3041611	common_contig_525
2L	3056613	3056924	common_contig_526
2L	3060237	3060453	common_contig_527
2L	3067019	3067119	common_contig_528
2L	3068365	3068714	common_contig_529
2L	3070823	3070981	common_contig_530
2L	3071567	3071766	common_contig_531
2L	3080674	3080888	common_contig_532
2L	3080997	3081171	common_contig_533
2L	3126480	3127234	common_contig_534
2L	3145301	3145451	common_contig_535
2L	3145526	3145712	common_contig_536
2L	3146597	3146647	common_contig_537
2L	3148047	3148126	common_contig_538
2L	3163663	3164018	common_contig_539
2L	3167625	3167790	common_contig_540
2L	3168878	3168920	common_contig_541
2L	3169126	3169324	common_contig_542
2L	3169348	3169396	common_contig_543
2L	3255204	3255296	common_contig_544
2L	3257278	3257421	common_contig_545
2L	3358632	3360521	common_contig_546
2L	3363307	3363430	common_contig_547
2L	3363563	3363721	common_contig_548
2L	3375841	3376126	common_contig_549
2L	3404485	3404537	common_contig_550
2L	3406067	3406241	common_contig_551
2L	3407252	3407406	common_contig_552
2L	3421484	3421646	common_contig_553
2L	3449727	3449838	common_contig_554
2L	3451356	3451443	common_contig_555
2L	3451521	3451969	common_contig_556
2L	3452515	3452652	common_contig_557
2L	3453429	3453523	common_contig_558
2L	3465802	3465881	common_contig_559
2L	3466173	3466232	common_contig_560
2L	3467137	3467335	common_contig_561
2L	3478444	3478768	common_contig_562
2L	3493976	3494624	common_contig_563
2L	3495475	3495646	common_contig_564
2L	3499511	3499556	common_contig_565
2L	3500429	3500578	common_contig_566
2L	3500635	3500796	common_contig_567
2L	3501172	3501299	common_contig_568
2L	3501362	3501563	common_contig_569
2L	3501618	3502129	common_contig_570
2L	3502415	3502553	common_contig_571
2L	3502646	3503195	common_contig_572
2L	3503250	3503549	common_contig_573
2L	3504361	3504582	common_contig_574
2L	3506557	3506756	common_contig_575
2L	3514911	3515073	common_contig_576
2L	3515753	3515826	common_contig_577
2L	3516398	3516677	common_contig_578
2L	3516753	3516794	common_contig_579
2L	3622074	3622900	common_contig_580
2L	3623009	3623181	common_contig_581
2L	3623347	3623647	common_contig_582
2L	3624224	3624264	common_contig_583
2L	3624440	3624617	common_contig_584
2L	3634244	3634392	common_contig_585
2L	3692449	3692579	common_contig_586
2L	3695288	3695396	common_contig_587
2L	3696244	3696480	common_contig_588
2L	3698485	3698761	common_contig_589
2L	3698827	3699068	common_contig_590
2L	3706556	3706680	common_contig_591
2L	3713450	3713681	common_contig_592
2L	3716484	3716808	common_contig_593
2L	3721376	3721589	common_contig_594
2L	3721659	3721762	common_contig_595
2L	3721823	3722008	common_contig_596
2L	3722353	3722554	common_contig_597
2L	3722650	3722767	common_contig_598
2L	3724854	3725010	common_contig_599
2L	3725477	3725608	common_contig_600
2L	3757355	3757500	common_contig_601
2L	3762622	3762693	common_contig_602
2L	3763658	3763785	common_contig_603
2L	3765243	3765258	common_contig_604
2L	3767692	3767852	common_contig_605
2L	3767966	3768077	common_contig_606
2L	3768140	3768203	common_contig_607
2L	3805718	3805792	common_contig_608
2L	3806974	3807056	common_contig_609
2L	3807133	3807263	common_contig_610
2L	3807567	3807734	common_contig_611
2L	3872674	3872826	common_contig_612
2L	3873019	3873181	common_contig_613
2L	3873396	3873487	common_contig_614
2L	3874770	3874929	common_contig_615
2L	3887402	3887563	common_contig_616
2L	3888211	3888246	common_contig_617
2L	3889458	3889745	common_contig_618
2L	3895619	3895778	common_contig_619
2L	3902994	3903077	common_contig_620
2L	3903128	3903279	common_contig_621
2L	3947207	3947240	common_contig_622
2L	4027520	4027561	common_contig_623
2L	4031402	4031551	common_contig_624
2L	4032427	4032768	common_contig_625
2L	4074525	4074662	common_contig_626
2L	4079882	4080007	common_contig_627
2L	4097875	4097939	common_contig_628
2L	4113625	4114515	common_contig_629
2L	4189527	4189999	common_contig_630
2L	4190572	4190736	common_contig_631
2L	4193539	4193602	common_contig_632
2L	4196586	4196773	common_contig_633
2L	4224652	4225347	common_contig_634
2L	4226853	4226955	common_contig_635
2L	4227708	4227751	common_contig_636
2L	4228007	4228560	common_contig_637
2L	4283171	4283252	common_contig_638
2L	4284763	4285074	common_contig_639
2L	4295168	4295497	common_contig_640
2L	4299073	4299188	common_contig_641
2L	4304605	4304798	common_contig_642
2L	4307563	4307856	common_contig_643
2L	4314198	4314739	common_contig_644
2L	4315294	4315369	common_contig_645
2L	4324582	4324884	common_contig_646
2L	4328935	4329129	common_contig_647
2L	4329519	4329665	common_contig_648
2L	4330311	4330430	common_contig_649
2L	4330761	4330962	common_contig_650
2L	4336452	4336689	common_contig_651
2L	4343920	4344158	common_contig_652
2L	4388341	4388500	common_contig_653
2L	4390174	4390578	common_contig_654
2L	4390804	4390931	common_contig_655
2L	4391756	4392381	common_contig_656
2L	4392440	4392988	common_contig_657
2L	4403272	4403387	common_contig_658
2L	4403525	4403570	common_contig_659
2L	4442478	4442663	common_contig_660
2L	4455190	4455448	common_contig_661
2L	4456124	4456324	common_contig_662
2L	4456387	4456515	common_contig_663
2L	4457183	4457296	common_contig_664
2L	4457736	4458058	common_contig_665
2L	4458977	4459139	common_contig_666
2L	4459349	4459350	common_contig_667
2L	4459496	4459593	common_contig_668
2L	4468685	4468789	common_contig_669
2L	4477498	4479664	common_contig_670
2L	4479844	4480262	common_contig_671
2L	4480333	4481089	common_contig_672
2L	4484693	4484820	common_contig_673
2L	4484956	4485056	common_contig_674
2L	4496281	4496402	common_contig_675
2L	4500401	4500584	common_contig_676
2L	4505821	4505905	common_contig_677
2L	4507977	4508043	common_contig_678
2L	4518708	4518789	common_contig_679
2L	4526238	4526541	common_contig_680
2L	4526606	4526716	common_contig_681
2L	4527307	4527327	common_contig_682
2L	4570917	4571012	common_contig_683
2L	4667991	4668104	common_contig_684
2L	4705488	4705547	common_contig_685
2L	4720405	4720478	common_contig_686
2L	4734590	4734916	common_contig_687
2L	4735848	4736337	common_contig_688
2L	4737379	4737500	common_contig_689
2L	4737607	4737716	common_contig_690
2L	4738262	4738450	common_contig_691
2L	4793638	4793902	common_contig_692
2L	4796581	4797635	common_contig_693
2L	4821794	4822052	common_contig_694
2L	4825617	4825711	common_contig_695
2L	4826446	4826556	common_contig_696
2L	4826628	4827097	common_contig_697
2L	4827253	4827397	common_contig_698
2L	4835386	4835434	common_contig_699
2L	4838992	4839152	common_contig_700
2L	4839581	4839680	common_contig_701
2L	4840168	4840260	common_contig_702
2L	4840962	4841354	common_contig_703
2L	4841757	4842330	common_contig_704
2L	4843730	4843943	common_contig_705
2L	4844712	4844777	common_contig_706
2L	4845087	4845156	common_contig_707
2L	4851624	4851700	common_contig_708
2L	4854411	4854574	common_contig_709
2L	4865168	4865243	common_contig_710
2L	4876989	4877024	common_contig_711
2L	4882337	4882483	common_contig_712
2L	4883647	4883715	common_contig_713
2L	4892130	4892197	common_contig_714
2L	4893934	4893992	common_contig_715
2L	4902457	4902593	common_contig_716
2L	4902681	4902902	common_contig_717
2L	4902974	4903104	common_contig_718
2L	4908748	4908816	common_contig_719
2L	4909322	4909409	common_contig_720
2L	4909483	4909624	common_contig_721
2L	4909676	4910027	common_contig_722
2L	4910084	4910412	common_contig_723
2L	4910466	4911509	common_contig_724
2L	4911578	4911664	common_contig_725
2L	4911721	4911855	common_contig_726
2L	4912680	4912781	common_contig_727
2L	4925873	4926091	common_contig_728
2L	4931950	4932280	common_contig_729
2L	4933257	4933410	common_contig_730
2L	4934017	4934335	common_contig_731
2L	4934395	4934775	common_contig_732
2L	4934850	4935183	common_contig_733
2L	4935265	4935419	common_contig_734
2L	4935513	4935678	common_contig_735
2L	4944259	4944419	common_contig_736
2L	4944474	4944864	common_contig_737
2L	4944927	4945084	common_contig_738
2L	4945190	4945299	common_contig_739
2L	4947746	4948393	common_contig_740
2L	4965682	4965822	common_contig_741
2L	4967022	4967513	common_contig_742
2L	4967691	4967756	common_contig_743
2L	4967955	4968080	common_contig_744
2L	4974013	4974149	common_contig_745
2L	4974274	4975104	common_contig_746
2L	4975155	4975319	common_contig_747
2L	4981636	4981890	common_contig_748
2L	4986017	4986094	common_contig_749
2L	4988115	4988151	common_contig_750
2L	4990310	4990394	common_contig_751
2L	4990506	4990528	common_contig_752
2L	4990948	4991083	common_contig_753
2L	4991562	4991855	common_contig_754
2L	4992799	4993418	common_contig_755
2L	4994338	4994446	common_contig_756
2L	4994508	4994721	common_contig_757
2L	4994786	4994996	common_contig_758
2L	4999225	4999482	common_contig_759
2L	5004172	5004207	common_contig_760
2L	5004614	5004911	common_contig_761
2L	5008181	5009705	common_contig_762
2L	5010732	5010812	common_contig_763
2L	5011110	5011233	common_contig_764
2L	5011412	5011641	common_contig_765
2L	5027099	5027221	common_contig_766
2L	5030137	5030237	common_contig_767
2L	5031878	5032374	common_contig_768
2L	5032496	5032578	common_contig_769
2L	5034013	5034082	common_contig_770
2L	5035064	5035735	common_contig_771
2L	5036477	5037277	common_contig_772
2L	5041688	5041819	common_contig_773
2L	5042501	5042633	common_contig_774
2L	5042969	5043155	common_contig_775
2L	5043284	5043381	common_contig_776
2L	5044320	5044416	common_contig_777
2L	5045820	5045925	common_contig_778
2L	5046147	5046711	common_contig_779
2L	5047269	5047478	common_contig_780
2L	5047543	5048415	common_contig_781
2L	5051185	5051570	common_contig_782
2L	5051639	5051939	common_contig_783
2L	5052655	5052768	common_contig_784
2L	5055167	5055530	common_contig_785
2L	5055631	5056000	common_contig_786
2L	5058396	5058677	common_contig_787
2L	5058785	5059561	common_contig_788
2L	5059631	5059748	common_contig_789
2L	5062985	5063124	common_contig_790
2L	5064396	5064572	common_contig_791
2L	5066873	5066988	common_contig_792
2L	5067307	5067420	common_contig_793
2L	5068290	5068396	common_contig_794
2L	5071223	5071358	common_contig_795
2L	5071605	5071908	common_contig_796
2L	5073148	5073232	common_contig_797
2L	5096427	5096699	common_contig_798
2L	5097040	5097131	common_contig_799
2L	5097565	5097653	common_contig_800
2L	5097710	5097882	common_contig_801
2L	5098092	5098865	common_contig_802
2L	5099736	5099917	common_contig_803
2L	5100008	5100170	common_contig_804
2L	5139365	5139435	common_contig_805
2L	5142010	5142103	common_contig_806
2L	5146990	5147113	common_contig_807
2L	5148730	5148884	common_contig_808
2L	5154248	5154650	common_contig_809
2L	5155320	5155534	common_contig_810
2L	5155605	5155647	common_contig_811
2L	5157889	5158071	common_contig_812
2L	5166042	5166281	common_contig_813
2L	5166645	5166885	common_contig_814
2L	5173961	5174155	common_contig_815
2L	5175581	5175775	common_contig_816
2L	5185740	5185963	common_contig_817
2L	5187603	5187702	common_contig_818
2L	5188342	5188469	common_contig_819
2L	5195973	5196102	common_contig_820
2L	5197871	5198109	common_contig_821
2L	5199340	5199615	common_contig_822
2L	5210482	5210641	common_contig_823
2L	5210757	5210883	common_contig_824
2L	5211884	5212149	common_contig_825
2L	5212212	5212444	common_contig_826
2L	5218252	5218357	common_contig_827
2L	5218444	5218866	common_contig_828
2L	5218924	5219265	common_contig_829
2L	5271807	5272197	common_contig_830
2L	5305720	5305807	common_contig_831
2L	5307563	5307719	common_contig_832
2L	5308040	5308153	common_contig_833
2L	5313269	5313304	common_contig_834
2L	5313388	5313467	common_contig_835
2L	5314160	5314703	common_contig_836
2L	5315434	5315745	common_contig_837
2L	5316436	5316478	common_contig_838
2L	5326012	5326287	common_contig_839
2L	5327240	5327294	common_contig_840
2L	5327501	5327682	common_contig_841
2L	5327998	5328181	common_contig_842
2L	5328253	5328379	common_contig_843
2L	5328570	5328858	common_contig_844
2L	5339219	5339404	common_contig_845
2L	5342817	5342860	common_contig_846
2L	5518914	5519156	common_contig_847
2L	5519279	5519331	common_contig_848
2L	5519692	5519867	common_contig_849
2L	5520255	5520547	common_contig_850
2L	5520617	5520698	common_contig_851
2L	5521137	5521436	common_contig_852
2L	5522756	5522940	common_contig_853
2L	5523719	5523862	common_contig_854
2L	5539553	5539644	common_contig_855
2L	5539707	5539834	common_contig_856
2L	5540167	5540211	common_contig_857
2L	5541824	5541976	common_contig_858
2L	5547976	5548100	common_contig_859
2L	5548168	5548280	common_contig_860
2L	5549451	5549500	common_contig_861
2L	5626672	5626795	common_contig_862
2L	5734415	5734488	common_contig_863
2L	5734556	5734829	common_contig_864
2L	5735081	5735246	common_contig_865
2L	5735299	5735360	common_contig_866
2L	5735771	5736108	common_contig_867
2L	5736193	5736275	common_contig_868
2L	5740673	5740880	common_contig_869
2L	5759680	5759832	common_contig_870
2L	5763511	5763664	common_contig_871
2L	5765974	5766105	common_contig_872
2L	5767001	5767177	common_contig_873
2L	5799116	5799198	common_contig_874
2L	5919036	5919203	common_contig_875
2L	5920001	5920170	common_contig_876
2L	5920238	5920447	common_contig_877
2L	5920502	5920602	common_contig_878
2L	5920693	5920775	common_contig_879
2L	5920869	5920978	common_contig_880
2L	5921615	5921759	common_contig_881
2L	5944264	5944455	common_contig_882
2L	5946311	5946692	common_contig_883
2L	5947013	5947174	common_contig_884
2L	5947236	5947664	common_contig_885
2L	5951877	5951997	common_contig_886
2L	5952054	5952191	common_contig_887
2L	5952252	5952384	common_contig_888
2L	5952445	5952534	common_contig_889
2L	5952540	5952627	common_contig_890
2L	5953420	5953620	common_contig_891
2L	5954540	5954909	common_contig_892
2L	5972115	5973678	common_contig_893
2L	5976609	5976789	common_contig_894
2L	5979409	5979706	common_contig_895
2L	5979940	5980083	common_contig_896
2L	5981766	5981843	common_contig_897
2L	5982617	5982801	common_contig_898
2L	5983007	5983238	common_contig_899
2L	5984008	5984629	common_contig_900
2L	5984713	5984942	common_contig_901
2L	5985022	5985818	common_contig_902
2L	5989465	5989870	common_contig_903
2L	5992496	5992647	common_contig_904
2L	5993472	5993602	common_contig_905
2L	6002114	6002217	common_contig_906
2L	6003368	6003500	common_contig_907
2L	6041197	6041669	common_contig_908
2L	6046512	6047515	common_contig_909
2L	6054411	6054461	common_contig_910
2L	6060509	6060612	common_contig_911
2L	6061185	6062023	common_contig_912
2L	6062073	6062434	common_contig_913
2L	6062640	6062707	common_contig_914
2L	6069116	6069252	common_contig_915
2L	6069344	6069489	common_contig_916
2L	6071090	6071187	common_contig_917
2L	6073040	6073173	common_contig_918
2L	6073235	6073422	common_contig_919
2L	6082609	6082796	common_contig_920
2L	6092996	6093055	common_contig_921
2L	6100396	6100549	common_contig_922
2L	6101690	6101798	common_contig_923
2L	6109683	6110217	common_contig_924
2L	6113033	6113112	common_contig_925
2L	6121772	6121946	common_contig_926
2L	6122003	6122192	common_contig_927
2L	6122254	6122418	common_contig_928
2L	6122975	6124206	common_contig_929
2L	6125156	6125279	common_contig_930
2L	6125820	6125895	common_contig_931
2L	6209057	6210026	common_contig_932
2L	6331061	6331207	common_contig_933
2L	6338874	6339089	common_contig_934
2L	6344158	6344283	common_contig_935
2L	6344344	6344389	common_contig_936
2L	6345030	6345679	common_contig_937
2L	6345738	6346261	common_contig_938
2L	6346399	6346492	common_contig_939
2L	6346630	6346707	common_contig_940
2L	6347511	6347563	common_contig_941
2L	6349393	6349750	common_contig_942
2L	6350373	6350454	common_contig_943
2L	6350592	6350775	common_contig_944
2L	6378008	6378230	common_contig_945
2L	6395859	6395997	common_contig_946
2L	6415594	6415645	common_contig_947
2L	6417484	6417584	common_contig_948
2L	6445119	6445229	common_contig_949
2L	6445679	6445696	common_contig_950
2L	6445861	6446062	common_contig_951
2L	6448808	6450136	common_contig_952
2L	6450694	6451066	common_contig_953
2L	6451615	6451765	common_contig_954
2L	6452119	6452416	common_contig_955
2L	6455534	6455915	common_contig_956
2L	6456396	6456645	common_contig_957
2L	6456754	6456866	common_contig_958
2L	6456921	6457115	common_contig_959
2L	6457332	6457479	common_contig_960
2L	6457544	6457925	common_contig_961
2L	6471327	6471436	common_contig_962
2L	6473647	6473890	common_contig_963
2L	6477193	6477322	common_contig_964
2L	6477981	6478748	common_contig_965
2L	6480034	6480101	common_contig_966
2L	6480324	6480446	common_contig_967
2L	6488438	6488637	common_contig_968
2L	6489120	6489267	common_contig_969
2L	6491123	6491252	common_contig_970
2L	6492260	6492340	common_contig_971
2L	6496058	6496150	common_contig_972
2L	6498668	6498780	common_contig_973
2L	6525366	6525550	common_contig_974
2L	6525619	6525818	common_contig_975
2L	6525883	6526043	common_contig_976
2L	6527565	6527842	common_contig_977
2L	6557817	6557989	common_contig_978
2L	6558415	6558598	common_contig_979
2L	6558930	6559306	common_contig_980
2L	6564395	6564491	common_contig_981
2L	6568400	6568928	common_contig_982
2L	6574045	6574308	common_contig_983
2L	6574400	6574444	common_contig_984
2L	6576041	6576164	common_contig_985
2L	6576253	6576302	common_contig_986
2L	6577440	6577584	common_contig_987
2L	6586510	6586688	common_contig_988
2L	6600611	6600816	common_contig_989
2L	6611061	6611178	common_contig_990
2L	6612520	6612624	common_contig_991
2L	6612799	6613178	common_contig_992
2L	6615856	6616153	common_contig_993
2L	6633275	6634280	common_contig_994
2L	6639397	6639444	common_contig_995
2L	6640356	6640665	common_contig_996
2L	6652009	6652066	common_contig_997
2L	6653435	6653530	common_contig_998
2L	6666289	6666544	common_contig_999
2L	6667112	6667255	common_contig_1000
2L	6667692	6667787	common_contig_1001
2L	6674043	6674110	common_contig_1002
2L	6674310	6674456	common_contig_1003
2L	6677854	6678372	common_contig_1004
2L	6680172	6680283	common_contig_1005
2L	6680346	6680545	common_contig_1006
2L	6680943	6680991	common_contig_1007
2L	6681065	6681222	common_contig_1008
2L	6681278	6681390	common_contig_1009
2L	6681463	6681772	common_contig_1010
2L	6681940	6682084	common_contig_1011
2L	6682139	6682433	common_contig_1012
2L	6682493	6682686	common_contig_1013
2L	6682746	6682858	common_contig_1014
2L	6683749	6683931	common_contig_1015
2L	6689627	6690138	common_contig_1016
2L	6690982	6691098	common_contig_1017
2L	6697010	6697089	common_contig_1018
2L	6697263	6697332	common_contig_1019
2L	6699989	6700116	common_contig_1020
2L	6700181	6700500	common_contig_1021
2L	6700554	6700619	common_contig_1022
2L	6701750	6701935	common_contig_1023
2L	6708306	6708444	common_contig_1024
2L	6720990	6721133	common_contig_1025
2L	6721185	6721458	common_contig_1026
2L	6721518	6721596	common_contig_1027
2L	6721650	6722089	common_contig_1028
2L	6722142	6722419	common_contig_1029
2L	6722797	6722874	common_contig_1030
2L	6723214	6723289	common_contig_1031
2L	6725158	6725259	common_contig_1032
2L	6759863	6760225	common_contig_1033
2L	6760560	6760608	common_contig_1034
2L	6762170	6762364	common_contig_1035
2L	6770605	6770698	common_contig_1036
2L	6774052	6774712	common_contig_1037
2L	6775831	6775894	common_contig_1038
2L	6775971	6776078	common_contig_1039
2L	6777504	6777599	common_contig_1040
2L	6777656	6777734	common_contig_1041
2L	6777794	6778028	common_contig_1042
2L	6778563	6779054	common_contig_1043
2L	6779710	6779971	common_contig_1044
2L	6780032	6780289	common_contig_1045
2L	6786275	6786849	common_contig_1046
2L	6789763	6790743	common_contig_1047
2L	6791029	6791330	common_contig_1048
2L	6791518	6791634	common_contig_1049
2L	6791699	6791842	common_contig_1050
2L	6793228	6793498	common_contig_1051
2L	6794140	6794204	common_contig_1052
2L	6794493	6794572	common_contig_1053
2L	6796333	6796767	common_contig_1054
2L	6875072	6875180	common_contig_1055
2L	6897113	6897251	common_contig_1056
2L	6903427	6903602	common_contig_1057
2L	6903679	6903758	common_contig_1058
2L	6904132	6904453	common_contig_1059
2L	6904516	6904568	common_contig_1060
2L	6904744	6904776	common_contig_1061
2L	6904971	6905058	common_contig_1062
2L	6916796	6916831	common_contig_1063
2L	6919827	6919958	common_contig_1064
2L	6920709	6920864	common_contig_1065
2L	6924682	6925216	common_contig_1066
2L	6934644	6934733	common_contig_1067
2L	6943736	6943991	common_contig_1068
2L	6945145	6945271	common_contig_1069
2L	6949369	6949525	common_contig_1070
2L	6953068	6953194	common_contig_1071
2L	6954395	6954541	common_contig_1072
2L	6966782	6967352	common_contig_1073
2L	6967514	6967586	common_contig_1074
2L	6968719	6968759	common_contig_1075
2L	6970993	6971002	common_contig_1076
2L	6971586	6971719	common_contig_1077
2L	6973573	6973674	common_contig_1078
2L	6975801	6975856	common_contig_1079
2L	6976373	6976478	common_contig_1080
2L	6992460	6992511	common_contig_1081
2L	6993566	6993955	common_contig_1082
2L	6995078	6995977	common_contig_1083
2L	7024834	7024878	common_contig_1084
2L	7026724	7027085	common_contig_1085
2L	7030723	7030760	common_contig_1086
2L	7032737	7032851	common_contig_1087
2L	7033423	7033526	common_contig_1088
2L	7035654	7035737	common_contig_1089
2L	7036185	7036338	common_contig_1090
2L	7036817	7037031	common_contig_1091
2L	7038030	7038280	common_contig_1092
2L	7040472	7040622	common_contig_1093
2L	7051369	7051647	common_contig_1094
2L	7051765	7051898	common_contig_1095
2L	7053483	7053525	common_contig_1096
2L	7056338	7056786	common_contig_1097
2L	7057233	7057298	common_contig_1098
2L	7057865	7058085	common_contig_1099
2L	7058434	7058534	common_contig_1100
2L	7060964	7061432	common_contig_1101
2L	7063993	7064200	common_contig_1102
2L	7064248	7064471	common_contig_1103
2L	7099397	7099432	common_contig_1104
2L	7100301	7100492	common_contig_1105
2L	7107419	7107544	common_contig_1106
2L	7155486	7156301	common_contig_1107
2L	7182279	7182396	common_contig_1108
2L	7182707	7182772	common_contig_1109
2L	7182785	7182912	common_contig_1110
2L	7183870	7183986	common_contig_1111
2L	7185138	7185360	common_contig_1112
2L	7189715	7189761	common_contig_1113
2L	7194918	7195634	common_contig_1114
2L	7196111	7196188	common_contig_1115
2L	7196346	7196857	common_contig_1116
2L	7203938	7204229	common_contig_1117
2L	7204543	7204604	common_contig_1118
2L	7208207	7208343	common_contig_1119
2L	7208416	7208539	common_contig_1120
2L	7209349	7209464	common_contig_1121
2L	7221890	7221935	common_contig_1122
2L	7223332	7223369	common_contig_1123
2L	7226622	7226629	common_contig_1124
2L	7228699	7228979	common_contig_1125
2L	7229111	7229598	common_contig_1126
2L	7229653	7230080	common_contig_1127
2L	7230897	7231169	common_contig_1128
2L	7248842	7248926	common_contig_1129
2L	7334103	7334177	common_contig_1130
2L	7377723	7377871	common_contig_1131
2L	7378782	7379649	common_contig_1132
2L	7379702	7380651	common_contig_1133
2L	7381401	7381906	common_contig_1134
2L	7382115	7382676	common_contig_1135
2L	7383003	7383428	common_contig_1136
2L	7383803	7384345	common_contig_1137
2L	7385050	7385139	common_contig_1138
2L	7385265	7385366	common_contig_1139
2L	7385431	7385778	common_contig_1140
2L	7386424	7386649	common_contig_1141
2L	7403163	7403362	common_contig_1142
2L	7404241	7404373	common_contig_1143
2L	7405249	7405382	common_contig_1144
2L	7405451	7405772	common_contig_1145
2L	7406000	7406192	common_contig_1146
2L	7408144	7408601	common_contig_1147
2L	7427014	7427366	common_contig_1148
2L	7428043	7428220	common_contig_1149
2L	7428280	7428533	common_contig_1150
2L	7428878	7429107	common_contig_1151
2L	7429165	7429522	common_contig_1152
2L	7429579	7429688	common_contig_1153
2L	7429741	7430326	common_contig_1154
2L	7430529	7430573	common_contig_1155
2L	7431080	7431180	common_contig_1156
2L	7437503	7437679	common_contig_1157
2L	7443583	7443827	common_contig_1158
2L	7443894	7443989	common_contig_1159
2L	7444059	7444213	common_contig_1160
2L	7444273	7444398	common_contig_1161
2L	7444706	7444862	common_contig_1162
2L	7444930	7445248	common_contig_1163
2L	7446414	7446541	common_contig_1164
2L	7447508	7447617	common_contig_1165
2L	7450948	7450988	common_contig_1166
2L	7472566	7472875	common_contig_1167
2L	7473956	7474091	common_contig_1168
2L	7474295	7474505	common_contig_1169
2L	7476979	7477125	common_contig_1170
2L	7477182	7477383	common_contig_1171
2L	7481013	7481044	common_contig_1172
2L	7482577	7482675	common_contig_1173
2L	7495807	7496021	common_contig_1174
2L	7496781	7496972	common_contig_1175
2L	7497871	7498223	common_contig_1176
2L	7499819	7499916	common_contig_1177
2L	7642006	7643265	common_contig_1178
2L	7644920	7644969	common_contig_1179
2L	7646988	7647269	common_contig_1180
2L	7648959	7649083	common_contig_1181
2L	7649303	7649515	common_contig_1182
2L	7651238	7651476	common_contig_1183
2L	7651531	7651742	common_contig_1184
2L	7655053	7655234	common_contig_1185
2L	7655545	7655689	common_contig_1186
2L	7655972	7656526	common_contig_1187
2L	7657766	7657820	common_contig_1188
2L	7659051	7659181	common_contig_1189
2L	7662803	7662874	common_contig_1190
2L	7674453	7674652	common_contig_1191
2L	7693785	7694993	common_contig_1192
2L	7695072	7695973	common_contig_1193
2L	7696027	7696206	common_contig_1194
2L	7699055	7699316	common_contig_1195
2L	7699379	7699413	common_contig_1196
2L	7701360	7701419	common_contig_1197
2L	7707339	7707660	common_contig_1198
2L	7708778	7709047	common_contig_1199
2L	7709762	7709933	common_contig_1200
2L	7710288	7710379	common_contig_1201
2L	7714095	7714168	common_contig_1202
2L	7715888	7715989	common_contig_1203
2L	7720586	7720636	common_contig_1204
2L	7720840	7720884	common_contig_1205
2L	7723536	7723827	common_contig_1206
2L	7723925	7724099	common_contig_1207
2L	7724173	7724297	common_contig_1208
2L	7724366	7724526	common_contig_1209
2L	7727161	7727583	common_contig_1210
2L	7728096	7728224	common_contig_1211
2L	7728285	7728383	common_contig_1212
2L	7728525	7728546	common_contig_1213
2L	7729186	7729223	common_contig_1214
2L	7734336	7734409	common_contig_1215
2L	7735328	7735363	common_contig_1216
2L	7740476	7740549	common_contig_1217
2L	7743679	7744635	common_contig_1218
2L	7744745	7744826	common_contig_1219
2L	7752179	7752831	common_contig_1220
2L	7786280	7787033	common_contig_1221
2L	7787101	7787216	common_contig_1222
2L	7787381	7787549	common_contig_1223
2L	7787610	7787767	common_contig_1224
2L	7787832	7788090	common_contig_1225
2L	7788151	7788339	common_contig_1226
2L	7796510	7796836	common_contig_1227
2L	7801041	7801199	common_contig_1228
2L	7802364	7802456	common_contig_1229
2L	7805077	7805199	common_contig_1230
2L	7805853	7805883	common_contig_1231
2L	7806998	7807092	common_contig_1232
2L	7810162	7810375	common_contig_1233
2L	7820462	7820731	common_contig_1234
2L	7821830	7821928	common_contig_1235
2L	7822645	7822851	common_contig_1236
2L	7823448	7823511	common_contig_1237
2L	7824108	7824167	common_contig_1238
2L	7824584	7825252	common_contig_1239
2L	7825517	7826340	common_contig_1240
2L	7827056	7827239	common_contig_1241
2L	7827793	7828157	common_contig_1242
2L	7830461	7830707	common_contig_1243
2L	7831467	7831659	common_contig_1244
2L	7831732	7832775	common_contig_1245
2L	7844997	7845047	common_contig_1246
2L	7857090	7857211	common_contig_1247
2L	7864644	7864705	common_contig_1248
2L	7871184	7871320	common_contig_1249
2L	7873507	7873543	common_contig_1250
2L	7884944	7885116	common_contig_1251
2L	7885560	7885802	common_contig_1252
2L	7885877	7886104	common_contig_1253
2L	7891826	7892046	common_contig_1254
2L	7892455	7892602	common_contig_1255
2L	7894907	7895087	common_contig_1256
2L	7960348	7960387	common_contig_1257
2L	7976336	7976489	common_contig_1258
2L	7986790	7986925	common_contig_1259
2L	7987035	7987490	common_contig_1260
2L	7989271	7989333	common_contig_1261
2L	7998898	7999046	common_contig_1262
2L	8004618	8004759	common_contig_1263
2L	8008718	8008760	common_contig_1264
2L	8023547	8023595	common_contig_1265
2L	8029533	8029733	common_contig_1266
2L	8029816	8030152	common_contig_1267
2L	8030749	8030839	common_contig_1268
2L	8032060	8032325	common_contig_1269
2L	8035828	8036059	common_contig_1270
2L	8036356	8036563	common_contig_1271
2L	8037100	8038911	common_contig_1272
2L	8040036	8040440	common_contig_1273
2L	8042431	8042614	common_contig_1274
2L	8054383	8054595	common_contig_1275
2L	8054655	8055757	common_contig_1276
2L	8056312	8056361	common_contig_1277
2L	8058302	8058549	common_contig_1278
2L	8058841	8059115	common_contig_1279
2L	8060566	8060978	common_contig_1280
2L	8061573	8061733	common_contig_1281
2L	8067625	8067877	common_contig_1282
2L	8071448	8071496	common_contig_1283
2L	8074138	8074350	common_contig_1284
2L	8075285	8075355	common_contig_1285
2L	8075445	8075566	common_contig_1286
2L	8075920	8075982	common_contig_1287
2L	8083431	8083525	common_contig_1288
2L	8088334	8088464	common_contig_1289
2L	8102303	8102357	common_contig_1290
2L	8105688	8105813	common_contig_1291
2L	8106839	8107001	common_contig_1292
2L	8107063	8107169	common_contig_1293
2L	8107236	8107441	common_contig_1294
2L	8116968	8117291	common_contig_1295
2L	8119223	8119319	common_contig_1296
2L	8119515	8119769	common_contig_1297
2L	8120254	8120313	common_contig_1298
2L	8132604	8132730	common_contig_1299
2L	8134257	8134773	common_contig_1300
2L	8134842	8135006	common_contig_1301
2L	8135675	8135783	common_contig_1302
2L	8136162	8136188	common_contig_1303
2L	8136716	8136818	common_contig_1304
2L	8136884	8137079	common_contig_1305
2L	8139485	8139616	common_contig_1306
2L	8162127	8162240	common_contig_1307
2L	8162310	8162393	common_contig_1308
2L	8179872	8180018	common_contig_1309
2L	8182316	8182359	common_contig_1310
2L	8186962	8187090	common_contig_1311
2L	8187173	8187264	common_contig_1312
2L	8188168	8188328	common_contig_1313
2L	8188739	8188880	common_contig_1314
2L	8188932	8189050	common_contig_1315
2L	8190296	8190349	common_contig_1316
2L	8191485	8191757	common_contig_1317
2L	8191815	8191920	common_contig_1318
2L	8192491	8193050	common_contig_1319
2L	8193125	8193212	common_contig_1320
2L	8196039	8196176	common_contig_1321
2L	8196594	8196704	common_contig_1322
2L	8196828	8196883	common_contig_1323
2L	8201778	8201870	common_contig_1324
2L	8203326	8203374	common_contig_1325
2L	8209627	8209668	common_contig_1326
2L	8210353	8210473	common_contig_1327
2L	8210550	8210668	common_contig_1328
2L	8210729	8210870	common_contig_1329
2L	8211378	8211501	common_contig_1330
2L	8211555	8211662	common_contig_1331
2L	8212099	8212266	common_contig_1332
2L	8213140	8213188	common_contig_1333
2L	8213342	8213503	common_contig_1334
2L	8218063	8218492	common_contig_1335
2L	8218590	8218664	common_contig_1336
2L	8219362	8219450	common_contig_1337
2L	8219870	8219967	common_contig_1338
2L	8220623	8220634	common_contig_1339
2L	8225106	8225161	common_contig_1340
2L	8242783	8243187	common_contig_1341
2L	8243246	8243424	common_contig_1342
2L	8244173	8244362	common_contig_1343
2L	8257107	8257164	common_contig_1344
2L	8260699	8260802	common_contig_1345
2L	8301400	8301457	common_contig_1346
2L	8303450	8303627	common_contig_1347
2L	8304873	8304985	common_contig_1348
2L	8305057	8305343	common_contig_1349
2L	8306909	8307068	common_contig_1350
2L	8307147	8307204	common_contig_1351
2L	8320396	8320529	common_contig_1352
2L	8321387	8322268	common_contig_1353
2L	8322774	8322951	common_contig_1354
2L	8329069	8329174	common_contig_1355
2L	8329645	8329764	common_contig_1356
2L	8332340	8332896	common_contig_1357
2L	8338305	8338352	common_contig_1358
2L	8340187	8340302	common_contig_1359
2L	8340936	8340945	common_contig_1360
2L	8341534	8341632	common_contig_1361
2L	8346634	8346743	common_contig_1362
2L	8349089	8349138	common_contig_1363
2L	8349921	8350119	common_contig_1364
2L	8363699	8364129	common_contig_1365
2L	8364185	8364318	common_contig_1366
2L	8364539	8364584	common_contig_1367
2L	8364877	8364971	common_contig_1368
2L	8365204	8365319	common_contig_1369
2L	8365443	8365654	common_contig_1370
2L	8366047	8366399	common_contig_1371
2L	8367100	8367238	common_contig_1372
2L	8367319	8367649	common_contig_1373
2L	8367931	8368699	common_contig_1374
2L	8368761	8369025	common_contig_1375
2L	8374020	8374156	common_contig_1376
2L	8377058	8377159	common_contig_1377
2L	8377855	8377982	common_contig_1378
2L	8378281	8378338	common_contig_1379
2L	8381939	8382079	common_contig_1380
2L	8384734	8384902	common_contig_1381
2L	8386486	8387047	common_contig_1382
2L	8387659	8387820	common_contig_1383
2L	8387899	8388720	common_contig_1384
2L	8404005	8404258	common_contig_1385
2L	8405916	8406032	common_contig_1386
2L	8406924	8406950	common_contig_1387
2L	8407328	8407438	common_contig_1388
2L	8407775	8408769	common_contig_1389
2L	8412219	8412260	common_contig_1390
2L	8415751	8415889	common_contig_1391
2L	8419889	8420068	common_contig_1392
2L	8426869	8427095	common_contig_1393
2L	8427153	8427553	common_contig_1394
2L	8427615	8428750	common_contig_1395
2L	8429034	8429123	common_contig_1396
2L	8430276	8431164	common_contig_1397
2L	8491876	8492484	common_contig_1398
2L	8492965	8493092	common_contig_1399
2L	8493744	8493852	common_contig_1400
2L	8506632	8506698	common_contig_1401
2L	8509344	8509377	common_contig_1402
2L	8522150	8522211	common_contig_1403
2L	8523844	8523876	common_contig_1404
2L	8524743	8524896	common_contig_1405
2L	8524937	8525277	common_contig_1406
2L	8525333	8525376	common_contig_1407
2L	8544521	8544677	common_contig_1408
2L	8563750	8563806	common_contig_1409
2L	8565394	8565432	common_contig_1410
2L	8639849	8639894	common_contig_1411
2L	8660282	8660357	common_contig_1412
2L	8660426	8660569	common_contig_1413
2L	8660716	8660759	common_contig_1414
2L	8661365	8661488	common_contig_1415
2L	8662449	8662494	common_contig_1416
2L	8684826	8685148	common_contig_1417
2L	8686295	8686492	common_contig_1418
2L	8687326	8687357	common_contig_1419
2L	8688921	8688987	common_contig_1420
2L	8689835	8690071	common_contig_1421
2L	8709892	8709997	common_contig_1422
2L	8711743	8711820	common_contig_1423
2L	8712184	8712301	common_contig_1424
2L	8712474	8712487	common_contig_1425
2L	8829407	8829460	common_contig_1426
2L	8927572	8927691	common_contig_1427
2L	8928995	8929105	common_contig_1428
2L	8931097	8931318	common_contig_1429
2L	8940258	8940351	common_contig_1430
2L	8943563	8943683	common_contig_1431
2L	8944241	8944349	common_contig_1432
2L	8945357	8945498	common_contig_1433
2L	8985928	8986116	common_contig_1434
2L	8986609	8986772	common_contig_1435
2L	8986940	8987136	common_contig_1436
2L	8988936	8989071	common_contig_1437
2L	8995595	8995746	common_contig_1438
2L	8995804	8996112	common_contig_1439
2L	8996743	8996850	common_contig_1440
2L	8996953	8997125	common_contig_1441
2L	8997210	8997309	common_contig_1442
2L	9051727	9051742	common_contig_1443
2L	9051750	9051878	common_contig_1444
2L	9055028	9055083	common_contig_1445
2L	9156498	9156594	common_contig_1446
2L	9163141	9163283	common_contig_1447
2L	9165027	9165205	common_contig_1448
2L	9165434	9165507	common_contig_1449
2L	9165944	9166142	common_contig_1450
2L	9166223	9166462	common_contig_1451
2L	9191631	9191830	common_contig_1452
2L	9235119	9235263	common_contig_1453
2L	9238958	9239097	common_contig_1454
2L	9241386	9241531	common_contig_1455
2L	9245782	9245951	common_contig_1456
2L	9247250	9247293	common_contig_1457
2L	9247307	9247351	common_contig_1458
2L	9256575	9257214	common_contig_1459
2L	9272460	9272611	common_contig_1460
2L	9291054	9295687	common_contig_1461
2L	9333582	9333826	common_contig_1462
2L	9338006	9338335	common_contig_1463
2L	9338430	9338522	common_contig_1464
2L	9338579	9338755	common_contig_1465
2L	9338818	9338860	common_contig_1466
2L	9339509	9339556	common_contig_1467
2L	9339619	9339804	common_contig_1468
2L	9339862	9339997	common_contig_1469
2L	9340062	9340225	common_contig_1470
2L	9340543	9340645	common_contig_1471
2L	9340698	9341929	common_contig_1472
2L	9370361	9370491	common_contig_1473
2L	9387670	9387900	common_contig_1474
2L	9389822	9389982	common_contig_1475
2L	9390040	9390137	common_contig_1476
2L	9390245	9391618	common_contig_1477
2L	9394745	9394788	common_contig_1478
2L	9420614	9420677	common_contig_1479
2L	9460045	9460180	common_contig_1480
2L	9460515	9460581	common_contig_1481
2L	9463890	9464044	common_contig_1482
2L	9491215	9491574	common_contig_1483
2L	9492625	9492733	common_contig_1484
2L	9494217	9494761	common_contig_1485
2L	9516042	9516070	common_contig_1486
2L	9518637	9518697	common_contig_1487
2L	9519720	9519950	common_contig_1488
2L	9521231	9521332	common_contig_1489
2L	9550204	9550406	common_contig_1490
2L	9550507	9550595	common_contig_1491
2L	9553603	9553728	common_contig_1492
2L	9553803	9553941	common_contig_1493
2L	9554008	9554184	common_contig_1494
2L	9555296	9555498	common_contig_1495
2L	9574483	9574859	common_contig_1496
2L	9575295	9575433	common_contig_1497
2L	9576522	9576736	common_contig_1498
2L	9613401	9613543	common_contig_1499
2L	9615299	9615449	common_contig_1500
2L	9615525	9616057	common_contig_1501
2L	9616851	9617020	common_contig_1502
2L	9621152	9621299	common_contig_1503
2L	9621479	9621742	common_contig_1504
2L	9622361	9623002	common_contig_1505
2L	9654044	9654131	common_contig_1506
2L	9654194	9654352	common_contig_1507
2L	9655087	9655764	common_contig_1508
2L	9682297	9682532	common_contig_1509
2L	9696189	9696434	common_contig_1510
2L	9699104	9699286	common_contig_1511
2L	9702958	9703190	common_contig_1512
2L	9703268	9703432	common_contig_1513
2L	9705788	9705864	common_contig_1514
2L	9708145	9708464	common_contig_1515
2L	9708973	9709559	common_contig_1516
2L	9709623	9709984	common_contig_1517
2L	9710782	9710953	common_contig_1518
2L	9711120	9711248	common_contig_1519
2L	9714967	9715026	common_contig_1520
2L	9718267	9718306	common_contig_1521
2L	9719105	9719205	common_contig_1522
2L	9725202	9725967	common_contig_1523
2L	9725999	9726137	common_contig_1524
2L	9727537	9727740	common_contig_1525
2L	9736697	9736763	common_contig_1526
2L	9742375	9743869	common_contig_1527
2L	9746428	9746474	common_contig_1528
2L	9747843	9747879	common_contig_1529
2L	9748501	9748622	common_contig_1530
2L	9749202	9749207	common_contig_1531
2L	9763562	9763650	common_contig_1532
2L	9763836	9764185	common_contig_1533
2L	9764770	9764924	common_contig_1534
2L	9787312	9788388	common_contig_1535
2L	9789365	9789617	common_contig_1536
2L	9789674	9789737	common_contig_1537
2L	9789788	9790312	common_contig_1538
2L	9790615	9790734	common_contig_1539
2L	9791557	9791585	common_contig_1540
2L	9793385	9793418	common_contig_1541
2L	9797684	9797745	common_contig_1542
2L	9797914	9798098	common_contig_1543
2L	9803786	9803922	common_contig_1544
2L	9808918	9809145	common_contig_1545
2L	9823228	9823316	common_contig_1546
2L	9869561	9870360	common_contig_1547
2L	9877103	9877192	common_contig_1548
2L	9877210	9877316	common_contig_1549
2L	9888116	9888223	common_contig_1550
2L	9888671	9888782	common_contig_1551
2L	9888849	9888978	common_contig_1552
2L	9889049	9889405	common_contig_1553
2L	9889630	9889802	common_contig_1554
2L	9894346	9894400	common_contig_1555
2L	9896280	9897136	common_contig_1556
2L	9903355	9903934	common_contig_1557
2L	9904004	9904219	common_contig_1558
2L	9904285	9904764	common_contig_1559
2L	9904825	9905081	common_contig_1560
2L	9905875	9905974	common_contig_1561
2L	9906033	9906445	common_contig_1562
2L	9907049	9907548	common_contig_1563
2L	9908946	9909078	common_contig_1564
2L	9910338	9910432	common_contig_1565
2L	9913021	9913110	common_contig_1566
2L	9915269	9915372	common_contig_1567
2L	9915633	9915712	common_contig_1568
2L	9915715	9915789	common_contig_1569
2L	9916051	9916172	common_contig_1570
2L	9917038	9917206	common_contig_1571
2L	9917944	9918136	common_contig_1572
2L	9919170	9919242	common_contig_1573
2L	9919390	9919551	common_contig_1574
2L	9934767	9935228	common_contig_1575
2L	9935483	9935784	common_contig_1576
2L	9937658	9938000	common_contig_1577
2L	9938044	9938146	common_contig_1578
2L	9938212	9938387	common_contig_1579
2L	9940629	9940756	common_contig_1580
2L	9941700	9942112	common_contig_1581
2L	9942489	9942609	common_contig_1582
2L	9942684	9942817	common_contig_1583
2L	9944298	9944376	common_contig_1584
2L	9960473	9961202	common_contig_1585
2L	9962471	9962573	common_contig_1586
2L	9965760	9965838	common_contig_1587
2L	9967615	9967877	common_contig_1588
2L	9967935	9968250	common_contig_1589
2L	9968313	9968493	common_contig_1590
2L	9976352	9977251	common_contig_1591
2L	9977380	9977446	common_contig_1592
2L	9977618	9977705	common_contig_1593
2L	9979648	9979697	common_contig_1594
2L	10003850	10004116	common_contig_1595
2L	10005584	10005652	common_contig_1596
2L	10006505	10006520	common_contig_1597
2L	10006913	10007058	common_contig_1598
2L	10007252	10007326	common_contig_1599
2L	10007414	10007497	common_contig_1600
2L	10007565	10008423	common_contig_1601
2L	10009404	10009536	common_contig_1602
2L	10010377	10010439	common_contig_1603
2L	10010737	10011554	common_contig_1604
2L	10011605	10011938	common_contig_1605
2L	10012397	10013169	common_contig_1606
2L	10037171	10037279	common_contig_1607
2L	10038217	10038614	common_contig_1608
2L	10038700	10038951	common_contig_1609
2L	10157016	10157071	common_contig_1610
2L	10201113	10201148	common_contig_1611
2L	10201225	10201530	common_contig_1612
2L	10201594	10202161	common_contig_1613
2L	10202514	10203031	common_contig_1614
2L	10203388	10203661	common_contig_1615
2L	10204767	10204999	common_contig_1616
2L	10213903	10214055	common_contig_1617
2L	10214122	10214855	common_contig_1618
2L	10215056	10216450	common_contig_1619
2L	10216510	10216800	common_contig_1620
2L	10216861	10217180	common_contig_1621
2L	10217341	10217531	common_contig_1622
2L	10217604	10217818	common_contig_1623
2L	10217883	10217948	common_contig_1624
2L	10218013	10218172	common_contig_1625
2L	10218232	10218402	common_contig_1626
2L	10218778	10218891	common_contig_1627
2L	10220700	10220764	common_contig_1628
2L	10221520	10222143	common_contig_1629
2L	10222199	10222461	common_contig_1630
2L	10224532	10224591	common_contig_1631
2L	10224953	10225069	common_contig_1632
2L	10225287	10225433	common_contig_1633
2L	10225504	10225811	common_contig_1634
2L	10226666	10226771	common_contig_1635
2L	10229705	10229946	common_contig_1636
2L	10232534	10232663	common_contig_1637
2L	10233479	10233561	common_contig_1638
2L	10233755	10234453	common_contig_1639
2L	10239358	10239586	common_contig_1640
2L	10240497	10240592	common_contig_1641
2L	10240677	10241058	common_contig_1642
2L	10241137	10241780	common_contig_1643
2L	10241846	10242158	common_contig_1644
2L	10244246	10244387	common_contig_1645
2L	10244457	10244533	common_contig_1646
2L	10244620	10244731	common_contig_1647
2L	10244910	10245071	common_contig_1648
2L	10245655	10245703	common_contig_1649
2L	10247502	10247778	common_contig_1650
2L	10247850	10248133	common_contig_1651
2L	10248197	10248463	common_contig_1652
2L	10248523	10248721	common_contig_1653
2L	10248787	10248914	common_contig_1654
2L	10249095	10249260	common_contig_1655
2L	10250279	10250489	common_contig_1656
2L	10250895	10251003	common_contig_1657
2L	10254735	10255017	common_contig_1658
2L	10255076	10255270	common_contig_1659
2L	10255718	10255874	common_contig_1660
2L	10257389	10257705	common_contig_1661
2L	10257788	10257993	common_contig_1662
2L	10258064	10258177	common_contig_1663
2L	10258245	10258393	common_contig_1664
2L	10258551	10258646	common_contig_1665
2L	10259035	10259173	common_contig_1666
2L	10259241	10259275	common_contig_1667
2L	10259476	10259618	common_contig_1668
2L	10260257	10260497	common_contig_1669
2L	10261794	10262855	common_contig_1670
2L	10264147	10264266	common_contig_1671
2L	10264548	10264633	common_contig_1672
2L	10264767	10264889	common_contig_1673
2L	10264945	10265041	common_contig_1674
2L	10265366	10265418	common_contig_1675
2L	10266007	10266107	common_contig_1676
2L	10266200	10266314	common_contig_1677
2L	10266404	10266528	common_contig_1678
2L	10269613	10269708	common_contig_1679
2L	10269762	10269871	common_contig_1680
2L	10272467	10272515	common_contig_1681
2L	10272996	10273109	common_contig_1682
2L	10273207	10273324	common_contig_1683
2L	10273488	10273606	common_contig_1684
2L	10273971	10274085	common_contig_1685
2L	10274947	10275066	common_contig_1686
2L	10275449	10275585	common_contig_1687
2L	10276010	10276112	common_contig_1688
2L	10276430	10276567	common_contig_1689
2L	10281971	10282282	common_contig_1690
2L	10287991	10288209	common_contig_1691
2L	10288279	10288499	common_contig_1692
2L	10288562	10288718	common_contig_1693
2L	10290349	10290392	common_contig_1694
2L	10291113	10291143	common_contig_1695
2L	10292210	10292327	common_contig_1696
2L	10295886	10296109	common_contig_1697
2L	10296167	10296368	common_contig_1698
2L	10296424	10296552	common_contig_1699
2L	10296640	10296861	common_contig_1700
2L	10296947	10297088	common_contig_1701
2L	10297222	10297370	common_contig_1702
2L	10297431	10297607	common_contig_1703
2L	10297705	10297936	common_contig_1704
2L	10298781	10298992	common_contig_1705
2L	10303658	10303910	common_contig_1706
2L	10304074	10304773	common_contig_1707
2L	10304825	10305085	common_contig_1708
2L	10305147	10305509	common_contig_1709
2L	10306511	10306557	common_contig_1710
2L	10306928	10307115	common_contig_1711
2L	10307202	10307276	common_contig_1712
2L	10307558	10307768	common_contig_1713
2L	10308187	10308261	common_contig_1714
2L	10308546	10308766	common_contig_1715
2L	10309370	10310310	common_contig_1716
2L	10310543	10310783	common_contig_1717
2L	10311899	10311994	common_contig_1718
2L	10312303	10312358	common_contig_1719
2L	10312962	10313030	common_contig_1720
2L	10313083	10313240	common_contig_1721
2L	10313305	10313623	common_contig_1722
2L	10313906	10314005	common_contig_1723
2L	10314063	10314241	common_contig_1724
2L	10314300	10314353	common_contig_1725
2L	10314917	10315054	common_contig_1726
2L	10315498	10315506	common_contig_1727
2L	10316192	10316374	common_contig_1728
2L	10316439	10316867	common_contig_1729
2L	10316932	10317342	common_contig_1730
2L	10319324	10319425	common_contig_1731
2L	10319631	10319710	common_contig_1732
2L	10319847	10319964	common_contig_1733
2L	10328331	10328407	common_contig_1734
2L	10328472	10328740	common_contig_1735
2L	10328802	10329048	common_contig_1736
2L	10329196	10329264	common_contig_1737
2L	10329322	10329410	common_contig_1738
2L	10329477	10329934	common_contig_1739
2L	10329992	10330592	common_contig_1740
2L	10331492	10331529	common_contig_1741
2L	10331742	10331930	common_contig_1742
2L	10331988	10332015	common_contig_1743
2L	10332737	10333055	common_contig_1744
2L	10336022	10336052	common_contig_1745
2L	10336945	10337072	common_contig_1746
2L	10337141	10337293	common_contig_1747
2L	10337368	10337596	common_contig_1748
2L	10338021	10338078	common_contig_1749
2L	10338242	10338529	common_contig_1750
2L	10339483	10339592	common_contig_1751
2L	10340150	10340238	common_contig_1752
2L	10340311	10340386	common_contig_1753
2L	10340533	10340641	common_contig_1754
2L	10340864	10340961	common_contig_1755
2L	10341042	10341163	common_contig_1756
2L	10341221	10341425	common_contig_1757
2L	10341645	10341767	common_contig_1758
2L	10341822	10341932	common_contig_1759
2L	10342159	10342234	common_contig_1760
2L	10342288	10342509	common_contig_1761
2L	10356884	10356956	common_contig_1762
2L	10357028	10357290	common_contig_1763
2L	10357487	10357545	common_contig_1764
2L	10358502	10358638	common_contig_1765
2L	10362463	10362531	common_contig_1766
2L	10364516	10364599	common_contig_1767
2L	10365037	10365188	common_contig_1768
2L	10365266	10365420	common_contig_1769
2L	10365504	10365673	common_contig_1770
2L	10365768	10365872	common_contig_1771
2L	10366759	10366969	common_contig_1772
2L	10368140	10368451	common_contig_1773
2L	10368607	10368683	common_contig_1774
2L	10370100	10370191	common_contig_1775
2L	10373682	10373725	common_contig_1776
2L	10374178	10374419	common_contig_1777
2L	10377266	10377370	common_contig_1778
2L	10377794	10377933	common_contig_1779
2L	10378010	10378221	common_contig_1780
2L	10378297	10378399	common_contig_1781
2L	10378493	10378636	common_contig_1782
2L	10378926	10379656	common_contig_1783
2L	10386725	10386787	common_contig_1784
2L	10386862	10387514	common_contig_1785
2L	10388114	10388527	common_contig_1786
2L	10390049	10390163	common_contig_1787
2L	10392091	10392683	common_contig_1788
2L	10393836	10394944	common_contig_1789
2L	10396214	10396277	common_contig_1790
2L	10396735	10396969	common_contig_1791
2L	10398038	10398219	common_contig_1792
2L	10398276	10398389	common_contig_1793
2L	10398442	10398593	common_contig_1794
2L	10398654	10398742	common_contig_1795
2L	10399317	10399536	common_contig_1796
2L	10399595	10399712	common_contig_1797
2L	10399773	10400681	common_contig_1798
2L	10400732	10400869	common_contig_1799
2L	10400961	10401000	common_contig_1800
2L	10401076	10401271	common_contig_1801
2L	10401334	10401429	common_contig_1802
2L	10401664	10401741	common_contig_1803
2L	10401805	10401864	common_contig_1804
2L	10401923	10402283	common_contig_1805
2L	10402407	10402563	common_contig_1806
2L	10402632	10402914	common_contig_1807
2L	10404412	10404455	common_contig_1808
2L	10404637	10404736	common_contig_1809
2L	10404829	10404888	common_contig_1810
2L	10408737	10409608	common_contig_1811
2L	10409707	10410217	common_contig_1812
2L	10410546	10410587	common_contig_1813
2L	10411470	10411717	common_contig_1814
2L	10411881	10411941	common_contig_1815
2L	10412026	10412142	common_contig_1816
2L	10412204	10412261	common_contig_1817
2L	10412439	10412564	common_contig_1818
2L	10412634	10412704	common_contig_1819
2L	10413323	10413435	common_contig_1820
2L	10416970	10417093	common_contig_1821
2L	10423390	10423675	common_contig_1822
2L	10424401	10424466	common_contig_1823
2L	10424545	10424662	common_contig_1824
2L	10424734	10424928	common_contig_1825
2L	10425012	10425125	common_contig_1826
2L	10427091	10427281	common_contig_1827
2L	10431962	10432072	common_contig_1828
2L	10433854	10434586	common_contig_1829
2L	10437567	10437961	common_contig_1830
2L	10438043	10438240	common_contig_1831
2L	10438302	10438442	common_contig_1832
2L	10438589	10438699	common_contig_1833
2L	10438756	10438812	common_contig_1834
2L	10438891	10439224	common_contig_1835
2L	10458878	10459086	common_contig_1836
2L	10459144	10459274	common_contig_1837
2L	10459880	10460012	common_contig_1838
2L	10460587	10460801	common_contig_1839
2L	10460869	10461280	common_contig_1840
2L	10461343	10461779	common_contig_1841
2L	10461844	10462029	common_contig_1842
2L	10463453	10463887	common_contig_1843
2L	10463937	10464248	common_contig_1844
2L	10464312	10464541	common_contig_1845
2L	10464657	10464703	common_contig_1846
2L	10464879	10465054	common_contig_1847
2L	10465286	10465369	common_contig_1848
2L	10465938	10466155	common_contig_1849
2L	10466213	10466295	common_contig_1850
2L	10466356	10466449	common_contig_1851
2L	10485254	10485318	common_contig_1852
2L	10488424	10488429	common_contig_1853
2L	10488886	10488969	common_contig_1854
2L	10510779	10511023	common_contig_1855
2L	10512668	10512869	common_contig_1856
2L	10512935	10513340	common_contig_1857
2L	10516539	10516656	common_contig_1858
2L	10516995	10517028	common_contig_1859
2L	10534316	10534394	common_contig_1860
2L	10683771	10684392	common_contig_1861
2L	10686376	10686696	common_contig_1862
2L	10692939	10694075	common_contig_1863
2L	10704149	10704365	common_contig_1864
2L	10729220	10729269	common_contig_1865
2L	10729372	10729435	common_contig_1866
2L	10731436	10731641	common_contig_1867
2L	10732713	10732859	common_contig_1868
2L	10744078	10745571	common_contig_1869
2L	10745651	10745710	common_contig_1870
2L	10745780	10746068	common_contig_1871
2L	10755904	10756279	common_contig_1872
2L	10761142	10761288	common_contig_1873
2L	10764441	10764610	common_contig_1874
2L	10765036	10765092	common_contig_1875
2L	10765438	10765688	common_contig_1876
2L	10804831	10804898	common_contig_1877
2L	10837736	10838366	common_contig_1878
2L	10839546	10839742	common_contig_1879
2L	10839802	10840005	common_contig_1880
2L	10840059	10840699	common_contig_1881
2L	10840877	10841884	common_contig_1882
2L	10842379	10842582	common_contig_1883
2L	10847231	10848169	common_contig_1884
2L	10848236	10848471	common_contig_1885
2L	10848542	10848866	common_contig_1886
2L	10850750	10850857	common_contig_1887
2L	10856203	10856603	common_contig_1888
2L	10858534	10858687	common_contig_1889
2L	10859369	10859439	common_contig_1890
2L	10859704	10859761	common_contig_1891
2L	10865161	10865201	common_contig_1892
2L	10877920	10877978	common_contig_1893
2L	10966007	10966160	common_contig_1894
2L	10966502	10966623	common_contig_1895
2L	10970748	10970784	common_contig_1896
2L	10972615	10972821	common_contig_1897
2L	10975541	10975659	common_contig_1898
2L	10976248	10976342	common_contig_1899
2L	10976792	10976921	common_contig_1900
2L	10981493	10982059	common_contig_1901
2L	10992016	10992051	common_contig_1902
2L	10992806	10992903	common_contig_1903
2L	10993003	10993107	common_contig_1904
2L	10993512	10993582	common_contig_1905
2L	10993743	10993817	common_contig_1906
2L	11003507	11003763	common_contig_1907
2L	11004004	11004060	common_contig_1908
2L	11076927	11077066	common_contig_1909
2L	11077123	11077239	common_contig_1910
2L	11081154	11081386	common_contig_1911
2L	11096605	11096623	common_contig_1912
2L	11097075	11097208	common_contig_1913
2L	11097408	11097509	common_contig_1914
2L	11108867	11109187	common_contig_1915
2L	11109356	11109499	common_contig_1916
2L	11110169	11110238	common_contig_1917
2L	11110313	11110606	common_contig_1918
2L	11115635	11115679	common_contig_1919
2L	11137396	11137467	common_contig_1920
2L	11138349	11138391	common_contig_1921
2L	11151539	11152024	common_contig_1922
2L	11152139	11152277	common_contig_1923
2L	11152333	11152545	common_contig_1924
2L	11153413	11153570	common_contig_1925
2L	11155086	11155136	common_contig_1926
2L	11155517	11155701	common_contig_1927
2L	11162267	11162529	common_contig_1928
2L	11163230	11163332	common_contig_1929
2L	11163453	11163542	common_contig_1930
2L	11164657	11164725	common_contig_1931
2L	11165760	11165899	common_contig_1932
2L	11166027	11166146	common_contig_1933
2L	11199602	11199703	common_contig_1934
2L	11211770	11211957	common_contig_1935
2L	11225702	11225829	common_contig_1936
2L	11276399	11276524	common_contig_1937
2L	11276921	11276990	common_contig_1938
2L	11280306	11280515	common_contig_1939
2L	11280615	11280667	common_contig_1940
2L	11281133	11281406	common_contig_1941
2L	11281477	11281836	common_contig_1942
2L	11317634	11317682	common_contig_1943
2L	11524567	11524795	common_contig_1944
2L	11528142	11528191	common_contig_1945
2L	11529423	11530178	common_contig_1946
2L	11541202	11541247	common_contig_1947
2L	11547057	11547392	common_contig_1948
2L	11615360	11615414	common_contig_1949
2L	11621199	11621361	common_contig_1950
2L	11685698	11685741	common_contig_1951
2L	11720278	11720335	common_contig_1952
2L	11798683	11798741	common_contig_1953
2L	11806056	11806122	common_contig_1954
2L	11809141	11809266	common_contig_1955
2L	11810160	11811142	common_contig_1956
2L	11812558	11812628	common_contig_1957
2L	11814175	11814448	common_contig_1958
2L	11817369	11817446	common_contig_1959
2L	11821228	11821505	common_contig_1960
2L	11830941	11831049	common_contig_1961
2L	11835090	11835265	common_contig_1962
2L	11840691	11840985	common_contig_1963
2L	11851827	11851884	common_contig_1964
2L	11852090	11852215	common_contig_1965
2L	11852385	11852546	common_contig_1966
2L	11925549	11925753	common_contig_1967
2L	11944154	11944243	common_contig_1968
2L	11944984	11945650	common_contig_1969
2L	11984723	11984842	common_contig_1970
2L	11985039	11985194	common_contig_1971
2L	11985905	11986192	common_contig_1972
2L	11986438	11986705	common_contig_1973
2L	11996060	11996128	common_contig_1974
2L	11999913	11999967	common_contig_1975
2L	12008391	12008680	common_contig_1976
2L	12009138	12009830	common_contig_1977
2L	12036225	12036228	common_contig_1978
2L	12038798	12039058	common_contig_1979
2L	12039384	12040181	common_contig_1980
2L	12040266	12040367	common_contig_1981
2L	12040442	12040675	common_contig_1982
2L	12045339	12046102	common_contig_1983
2L	12051108	12051151	common_contig_1984
2L	12056514	12056954	common_contig_1985
2L	12057215	12057416	common_contig_1986
2L	12058319	12058485	common_contig_1987
2L	12064350	12064504	common_contig_1988
2L	12093780	12093906	common_contig_1989
2L	12093994	12094067	common_contig_1990
2L	12094548	12094714	common_contig_1991
2L	12094767	12095181	common_contig_1992
2L	12103766	12103836	common_contig_1993
2L	12104490	12104552	common_contig_1994
2L	12104688	12104805	common_contig_1995
2L	12105176	12105305	common_contig_1996
2L	12107336	12108225	common_contig_1997
2L	12114444	12114577	common_contig_1998
2L	12128523	12128816	common_contig_1999
2L	12145067	12145266	common_contig_2000
[truncated: 15,864 more rows]
