# Supplementary material for: RNA-seq: technical variability and sampling
Source: BMC Genomics. 2011 Jun 6;12:293. doi: 10.1186/1471-2164-12-293 (PMC3141664; doi:10.1186/1471-2164-12-293)
Supplement: Additional file 7 — St_2b_Dsimulans_common_contigs.bed. BED file containing chromosome postion, start, end and common_contig_ID for D. simulans (Experiment 2). Format BED. View with Wordpad. [file 1471-2164-12-293-S7.BED]

dmel_mitochondrion_genome	3133	3236	common_contig_1
dmel_mitochondrion_genome	3928	4000	common_contig_2
dmel_mitochondrion_genome	5264	5345	common_contig_3
dmel_mitochondrion_genome	5657	5720	common_contig_4
dmel_mitochondrion_genome	6527	6577	common_contig_5
dmel_mitochondrion_genome	8225	8277	common_contig_6
dmel_mitochondrion_genome	9316	9365	common_contig_7
dmel_mitochondrion_genome	11123	11212	common_contig_8
dmel_mitochondrion_genome	12732	12803	common_contig_9
dmel_mitochondrion_genome	14158	14206	common_contig_10
dmel_mitochondrion_genome	14753	14821	common_contig_11
2RHet	53273	53363	common_contig_12
2RHet	53469	53585	common_contig_13
2RHet	53693	53843	common_contig_14
2RHet	54115	54206	common_contig_15
2RHet	62274	62317	common_contig_16
2RHet	62411	62467	common_contig_17
2RHet	65765	65808	common_contig_18
2RHet	65902	65958	common_contig_19
2RHet	68950	68971	common_contig_20
2RHet	239915	240032	common_contig_21
2RHet	334570	334672	common_contig_22
2RHet	338867	338969	common_contig_23
2RHet	391806	391921	common_contig_24
2RHet	448417	448458	common_contig_25
2RHet	470914	471015	common_contig_26
2RHet	471083	471220	common_contig_27
2RHet	477154	477197	common_contig_28
2RHet	854627	854670	common_contig_29
2RHet	879152	879195	common_contig_30
2RHet	906188	906370	common_contig_31
2RHet	916723	916766	common_contig_32
2RHet	1115291	1115340	common_contig_33
2RHet	1265575	1265621	common_contig_34
2RHet	1630967	1630990	common_contig_35
2RHet	1636235	1636294	common_contig_36
2RHet	1707804	1707847	common_contig_37
2RHet	1712639	1712795	common_contig_38
2RHet	1729964	1730000	common_contig_39
2RHet	1738021	1738192	common_contig_40
2RHet	1742064	1742111	common_contig_41
2RHet	1816184	1816219	common_contig_42
2RHet	1853577	1853615	common_contig_43
2RHet	1973717	1973794	common_contig_44
2RHet	2290279	2290461	common_contig_45
2RHet	2295465	2295647	common_contig_46
2RHet	2575311	2575346	common_contig_47
2RHet	2789859	2789899	common_contig_48
2RHet	2901778	2901838	common_contig_49
2RHet	2902099	2902147	common_contig_50
2RHet	2917301	2917347	common_contig_51
2RHet	3120480	3120662	common_contig_52
2RHet	3146451	3146506	common_contig_53
2RHet	3154732	3154865	common_contig_54
2RHet	3174710	3174761	common_contig_55
2L	12340	12380	common_contig_56
2L	25918	25932	common_contig_57
2L	26765	26964	common_contig_58
2L	27051	27134	common_contig_59
2L	28722	28849	common_contig_60
2L	34721	35241	common_contig_61
2L	38531	38733	common_contig_62
2L	52526	52571	common_contig_63
2L	74904	74932	common_contig_64
2L	75085	75126	common_contig_65
2L	103082	103429	common_contig_66
2L	112687	112874	common_contig_67
2L	113429	113487	common_contig_68
2L	125052	125147	common_contig_69
2L	126110	126169	common_contig_70
2L	128799	129057	common_contig_71
2L	132090	132122	common_contig_72
2L	132472	132526	common_contig_73
2L	133983	133999	common_contig_74
2L	155349	155375	common_contig_75
2L	155554	155586	common_contig_76
2L	156737	156991	common_contig_77
2L	159392	159426	common_contig_78
2L	183832	184093	common_contig_79
2L	185153	185268	common_contig_80
2L	193958	194013	common_contig_81
2L	199654	199723	common_contig_82
2L	200119	200317	common_contig_83
2L	200379	200611	common_contig_84
2L	200753	201059	common_contig_85
2L	201126	201420	common_contig_86
2L	201427	201535	common_contig_87
2L	202867	202907	common_contig_88
2L	204010	204299	common_contig_89
2L	215034	215134	common_contig_90
2L	215773	215977	common_contig_91
2L	216344	216573	common_contig_92
2L	216632	217132	common_contig_93
2L	227372	227421	common_contig_94
2L	229173	229382	common_contig_95
2L	232332	232350	common_contig_96
2L	234001	234178	common_contig_97
2L	234236	234312	common_contig_98
2L	242244	242321	common_contig_99
2L	282665	282737	common_contig_100
2L	284745	284872	common_contig_101
2L	290823	290857	common_contig_102
2L	295199	295280	common_contig_103
2L	295346	295397	common_contig_104
2L	295706	295968	common_contig_105
2L	296977	297126	common_contig_106
2L	299033	299184	common_contig_107
2L	302030	302106	common_contig_108
2L	310423	310474	common_contig_109
2L	325676	325760	common_contig_110
2L	334116	334257	common_contig_111
2L	335410	335540	common_contig_112
2L	336018	336141	common_contig_113
2L	336347	336546	common_contig_114
2L	337019	337191	common_contig_115
2L	337931	338117	common_contig_116
2L	339201	339361	common_contig_117
2L	340708	340845	common_contig_118
2L	342582	342782	common_contig_119
2L	342872	342972	common_contig_120
2L	408031	408066	common_contig_121
2L	409535	409633	common_contig_122
2L	409788	409814	common_contig_123
2L	410127	410568	common_contig_124
2L	411130	411203	common_contig_125
2L	411781	411842	common_contig_126
2L	412446	412470	common_contig_127
2L	416832	416987	common_contig_128
2L	419968	419988	common_contig_129
2L	420290	420346	common_contig_130
2L	420920	421027	common_contig_131
2L	449434	449489	common_contig_132
2L	450663	450781	common_contig_133
2L	454437	454450	common_contig_134
2L	456322	456382	common_contig_135
2L	456817	456880	common_contig_136
2L	479510	479534	common_contig_137
2L	541403	541496	common_contig_138
2L	542430	542511	common_contig_139
2L	543229	543349	common_contig_140
2L	543424	543562	common_contig_141
2L	544342	544574	common_contig_142
2L	545368	545442	common_contig_143
2L	545825	545872	common_contig_144
2L	546567	546700	common_contig_145
2L	559637	560039	common_contig_146
2L	560100	560209	common_contig_147
2L	566714	566730	common_contig_148
2L	568599	568917	common_contig_149
2L	569348	569427	common_contig_150
2L	574799	575019	common_contig_151
2L	575144	575165	common_contig_152
2L	578152	578357	common_contig_153
2L	578511	578577	common_contig_154
2L	737517	737555	common_contig_155
2L	738507	738586	common_contig_156
2L	739408	739643	common_contig_157
2L	740354	740567	common_contig_158
2L	740799	741012	common_contig_159
2L	743338	743392	common_contig_160
2L	755037	755089	common_contig_161
2L	756685	756720	common_contig_162
2L	821460	821496	common_contig_163
2L	822855	823118	common_contig_164
2L	823633	823673	common_contig_165
2L	830144	830338	common_contig_166
2L	830739	831083	common_contig_167
2L	831177	831391	common_contig_168
2L	831723	831890	common_contig_169
2L	833589	833646	common_contig_170
2L	835352	835548	common_contig_171
2L	836546	836584	common_contig_172
2L	849899	850431	common_contig_173
2L	851737	851899	common_contig_174
2L	852867	853005	common_contig_175
2L	853189	853278	common_contig_176
2L	853553	854387	common_contig_177
2L	862566	863306	common_contig_178
2L	864195	864273	common_contig_179
2L	864397	864459	common_contig_180
2L	868030	868111	common_contig_181
2L	871804	871823	common_contig_182
2L	872206	873532	common_contig_183
2L	875038	875209	common_contig_184
2L	876790	876832	common_contig_185
2L	877313	877354	common_contig_186
2L	877970	878120	common_contig_187
2L	922809	922880	common_contig_188
2L	930072	930125	common_contig_189
2L	950502	950578	common_contig_190
2L	951584	952001	common_contig_191
2L	952254	952777	common_contig_192
2L	953396	953513	common_contig_193
2L	956250	956328	common_contig_194
2L	956403	956450	common_contig_195
2L	956860	956936	common_contig_196
2L	957053	957142	common_contig_197
2L	957279	957497	common_contig_198
2L	1011093	1011117	common_contig_199
2L	1014545	1014699	common_contig_200
2L	1015314	1015509	common_contig_201
2L	1015992	1016032	common_contig_202
2L	1016139	1016223	common_contig_203
2L	1017708	1017770	common_contig_204
2L	1019266	1019292	common_contig_205
2L	1033685	1033757	common_contig_206
2L	1042957	1042995	common_contig_207
2L	1046810	1046821	common_contig_208
2L	1061239	1061366	common_contig_209
2L	1080934	1081003	common_contig_210
2L	1081582	1081673	common_contig_211
2L	1082142	1082656	common_contig_212
2L	1082796	1083046	common_contig_213
2L	1084894	1085136	common_contig_214
2L	1085201	1085310	common_contig_215
2L	1085524	1085678	common_contig_216
2L	1085743	1085850	common_contig_217
2L	1085932	1086024	common_contig_218
2L	1087695	1087810	common_contig_219
2L	1105199	1105251	common_contig_220
2L	1107825	1107946	common_contig_221
2L	1118566	1118604	common_contig_222
2L	1118763	1118871	common_contig_223
2L	1128135	1128240	common_contig_224
2L	1129868	1130057	common_contig_225
2L	1131258	1131736	common_contig_226
2L	1132093	1132236	common_contig_227
2L	1132257	1132388	common_contig_228
2L	1134709	1134734	common_contig_229
2L	1138617	1138748	common_contig_230
2L	1139484	1139764	common_contig_231
2L	1139832	1140023	common_contig_232
2L	1140374	1140441	common_contig_233
2L	1150795	1150826	common_contig_234
2L	1151949	1152116	common_contig_235
2L	1152175	1152352	common_contig_236
2L	1152770	1153045	common_contig_237
2L	1153392	1153556	common_contig_238
2L	1155768	1156042	common_contig_239
2L	1159812	1159938	common_contig_240
2L	1161290	1161651	common_contig_241
2L	1162997	1163063	common_contig_242
2L	1163063	1163125	common_contig_243
2L	1163756	1163807	common_contig_244
2L	1166551	1166654	common_contig_245
2L	1166980	1167054	common_contig_246
2L	1167186	1167225	common_contig_247
2L	1173380	1173439	common_contig_248
2L	1173884	1173969	common_contig_249
2L	1176116	1176644	common_contig_250
2L	1176954	1177134	common_contig_251
2L	1177262	1177278	common_contig_252
2L	1178108	1178284	common_contig_253
2L	1178847	1178894	common_contig_254
2L	1180521	1180603	common_contig_255
2L	1180690	1180925	common_contig_256
2L	1181855	1182104	common_contig_257
2L	1182532	1182766	common_contig_258
2L	1183554	1183681	common_contig_259
2L	1191599	1191634	common_contig_260
2L	1191995	1192061	common_contig_261
2L	1192270	1192622	common_contig_262
2L	1196220	1196490	common_contig_263
2L	1280596	1280688	common_contig_264
2L	1285505	1285637	common_contig_265
2L	1285745	1286012	common_contig_266
2L	1359965	1360011	common_contig_267
2L	1360481	1360592	common_contig_268
2L	1360657	1360736	common_contig_269
2L	1361458	1361470	common_contig_270
2L	1361641	1361682	common_contig_271
2L	1501952	1502014	common_contig_272
2L	1600660	1600784	common_contig_273
2L	1602943	1603344	common_contig_274
2L	1604215	1604251	common_contig_275
2L	1612582	1612627	common_contig_276
2L	1705469	1705545	common_contig_277
2L	1708282	1708404	common_contig_278
2L	1708508	1708631	common_contig_279
2L	1708895	1709095	common_contig_280
2L	1709631	1709805	common_contig_281
2L	1710209	1710391	common_contig_282
2L	1710849	1711397	common_contig_283
2L	1717597	1717814	common_contig_284
2L	1717876	1718152	common_contig_285
2L	1718229	1718343	common_contig_286
2L	1718420	1718494	common_contig_287
2L	1718675	1718778	common_contig_288
2L	1723884	1723975	common_contig_289
2L	1724172	1724358	common_contig_290
2L	1724770	1724819	common_contig_291
2L	1727643	1727673	common_contig_292
2L	1742143	1742243	common_contig_293
2L	1743360	1743542	common_contig_294
2L	1743633	1743779	common_contig_295
2L	1744923	1745161	common_contig_296
2L	1745221	1745323	common_contig_297
2L	1745717	1745788	common_contig_298
2L	1748794	1748873	common_contig_299
2L	1749742	1749761	common_contig_300
2L	1848064	1848180	common_contig_301
2L	1851101	1851275	common_contig_302
2L	1851696	1851953	common_contig_303
2L	1852053	1852154	common_contig_304
2L	1852657	1852787	common_contig_305
2L	1853451	1853600	common_contig_306
2L	1855362	1855480	common_contig_307
2L	1855613	1855797	common_contig_308
2L	1856429	1856454	common_contig_309
2L	1865458	1865753	common_contig_310
2L	1866008	1866138	common_contig_311
2L	1869105	1869280	common_contig_312
2L	1875014	1875133	common_contig_313
2L	1884694	1884765	common_contig_314
2L	1910079	1910146	common_contig_315
2L	1932056	1932150	common_contig_316
2L	1933804	1934037	common_contig_317
2L	1934118	1934328	common_contig_318
2L	1934479	1934569	common_contig_319
2L	1934965	1934988	common_contig_320
2L	1935738	1936757	common_contig_321
2L	1937053	1937331	common_contig_322
2L	1937440	1937588	common_contig_323
2L	1938508	1938620	common_contig_324
2L	1938886	1939120	common_contig_325
2L	1941754	1941904	common_contig_326
2L	1941973	1942040	common_contig_327
2L	1942100	1942183	common_contig_328
2L	1942252	1942425	common_contig_329
2L	1942783	1943010	common_contig_330
2L	1974142	1974207	common_contig_331
2L	1974617	1974756	common_contig_332
2L	1974898	1974992	common_contig_333
2L	1975075	1975212	common_contig_334
2L	1975307	1975346	common_contig_335
2L	1982618	1982751	common_contig_336
2L	1984207	1984249	common_contig_337
2L	1984545	1984651	common_contig_338
2L	1984652	1984692	common_contig_339
2L	1985471	1985722	common_contig_340
2L	1985780	1985887	common_contig_341
2L	1985945	1986107	common_contig_342
2L	1987585	1987656	common_contig_343
2L	1987656	1987679	common_contig_344
2L	1988305	1988373	common_contig_345
2L	1998238	1998276	common_contig_346
2L	2000929	2001086	common_contig_347
2L	2001380	2001504	common_contig_348
2L	2002671	2002735	common_contig_349
2L	2005570	2005713	common_contig_350
2L	2005940	2006011	common_contig_351
2L	2007134	2007185	common_contig_352
2L	2011716	2011772	common_contig_353
2L	2017549	2017613	common_contig_354
2L	2026765	2026900	common_contig_355
2L	2027276	2027786	common_contig_356
2L	2027861	2027939	common_contig_357
2L	2028124	2028253	common_contig_358
2L	2029094	2029421	common_contig_359
2L	2029496	2029757	common_contig_360
2L	2029833	2029956	common_contig_361
2L	2037719	2037791	common_contig_362
2L	2039919	2040154	common_contig_363
2L	2040445	2041055	common_contig_364
2L	2041642	2042029	common_contig_365
2L	2042652	2042854	common_contig_366
2L	2042909	2043190	common_contig_367
2L	2059775	2059984	common_contig_368
2L	2094447	2094558	common_contig_369
2L	2130829	2130873	common_contig_370
2L	2134435	2134470	common_contig_371
2L	2136719	2136857	common_contig_372
2L	2138021	2138057	common_contig_373
2L	2139728	2139846	common_contig_374
2L	2140481	2140621	common_contig_375
2L	2141129	2141225	common_contig_376
2L	2146940	2146947	common_contig_377
2L	2152665	2152749	common_contig_378
2L	2153617	2153660	common_contig_379
2L	2158468	2158708	common_contig_380
2L	2159312	2159473	common_contig_381
2L	2178134	2178154	common_contig_382
2L	2190706	2190989	common_contig_383
2L	2192198	2192281	common_contig_384
2L	2192532	2192630	common_contig_385
2L	2211845	2211974	common_contig_386
2L	2212740	2212754	common_contig_387
2L	2213415	2213557	common_contig_388
2L	2213616	2213654	common_contig_389
2L	2213889	2214006	common_contig_390
2L	2216551	2216601	common_contig_391
2L	2223313	2223392	common_contig_392
2L	2223708	2223865	common_contig_393
2L	2224755	2225000	common_contig_394
2L	2226537	2226597	common_contig_395
2L	2226917	2227161	common_contig_396
2L	2229265	2229394	common_contig_397
2L	2229456	2229489	common_contig_398
2L	2229637	2229695	common_contig_399
2L	2229875	2230001	common_contig_400
2L	2231830	2232191	common_contig_401
2L	2232258	2232329	common_contig_402
2L	2233107	2233689	common_contig_403
2L	2234277	2234339	common_contig_404
2L	2234433	2234826	common_contig_405
2L	2234955	2235199	common_contig_406
2L	2236307	2236541	common_contig_407
2L	2311693	2311717	common_contig_408
2L	2323383	2323473	common_contig_409
2L	2327397	2327450	common_contig_410
2L	2338375	2338533	common_contig_411
2L	2338763	2339634	common_contig_412
2L	2346823	2347178	common_contig_413
2L	2350739	2350805	common_contig_414
2L	2352396	2352505	common_contig_415
2L	2352802	2353100	common_contig_416
2L	2353537	2353606	common_contig_417
2L	2353764	2353938	common_contig_418
2L	2354579	2354745	common_contig_419
2L	2356426	2356544	common_contig_420
2L	2357688	2357761	common_contig_421
2L	2360133	2360205	common_contig_422
2L	2360969	2361071	common_contig_423
2L	2361554	2361586	common_contig_424
2L	2370242	2370523	common_contig_425
2L	2370612	2370950	common_contig_426
2L	2372451	2372772	common_contig_427
2L	2372829	2373037	common_contig_428
2L	2373487	2373723	common_contig_429
2L	2374489	2374520	common_contig_430
2L	2377210	2377297	common_contig_431
2L	2378333	2378438	common_contig_432
2L	2391670	2391707	common_contig_433
2L	2400756	2400825	common_contig_434
2L	2401107	2401155	common_contig_435
2L	2401908	2402000	common_contig_436
2L	2402188	2402296	common_contig_437
2L	2404726	2404989	common_contig_438
2L	2405501	2405702	common_contig_439
2L	2406198	2406859	common_contig_440
2L	2406911	2406991	common_contig_441
2L	2407160	2407376	common_contig_442
2L	2407468	2407641	common_contig_443
2L	2409331	2409404	common_contig_444
2L	2490733	2490915	common_contig_445
2L	2491535	2491598	common_contig_446
2L	2492972	2493020	common_contig_447
2L	2495392	2495490	common_contig_448
2L	2495568	2495640	common_contig_449
2L	2496396	2496672	common_contig_450
2L	2497734	2497907	common_contig_451
2L	2530151	2530192	common_contig_452
2L	2579481	2579569	common_contig_453
2L	2579617	2579630	common_contig_454
2L	2579860	2579958	common_contig_455
2L	2580302	2580582	common_contig_456
2L	2580647	2580808	common_contig_457
2L	2581894	2582111	common_contig_458
2L	2582174	2582402	common_contig_459
2L	2582465	2582514	common_contig_460
2L	2582880	2583192	common_contig_461
2L	2583540	2583983	common_contig_462
2L	2584257	2584404	common_contig_463
2L	2585174	2585335	common_contig_464
2L	2684079	2684147	common_contig_465
2L	2737030	2737100	common_contig_466
2L	2737420	2737564	common_contig_467
2L	2737669	2737901	common_contig_468
2L	2738075	2738121	common_contig_469
2L	2738893	2738925	common_contig_470
2L	2739089	2739297	common_contig_471
2L	2739362	2739504	common_contig_472
2L	2739569	2739690	common_contig_473
2L	2740521	2740690	common_contig_474
2L	2741557	2741618	common_contig_475
2L	2747309	2747516	common_contig_476
2L	2748320	2748347	common_contig_477
2L	2756006	2756049	common_contig_478
2L	2756502	2756505	common_contig_479
2L	2758577	2758752	common_contig_480
2L	2764142	2764277	common_contig_481
2L	2764501	2765103	common_contig_482
2L	2765289	2765431	common_contig_483
2L	2765495	2765584	common_contig_484
2L	2767721	2767785	common_contig_485
2L	2767934	2768227	common_contig_486
2L	2768291	2768602	common_contig_487
2L	2770458	2770738	common_contig_488
2L	2772344	2772400	common_contig_489
2L	2779181	2779218	common_contig_490
2L	2780833	2780868	common_contig_491
2L	2785131	2785200	common_contig_492
2L	2785504	2785546	common_contig_493
2L	2792480	2792615	common_contig_494
2L	2793647	2793807	common_contig_495
2L	2798485	2798526	common_contig_496
2L	2799909	2799922	common_contig_497
2L	2816795	2816867	common_contig_498
2L	2849687	2849726	common_contig_499
2L	2850408	2850618	common_contig_500
2L	2852147	2852249	common_contig_501
2L	2853455	2853549	common_contig_502
2L	2856128	2856156	common_contig_503
2L	2856376	2856418	common_contig_504
2L	2864968	2865333	common_contig_505
2L	2866330	2866374	common_contig_506
2L	2866814	2867145	common_contig_507
2L	2867333	2867476	common_contig_508
2L	2867875	2867996	common_contig_509
2L	2869321	2869420	common_contig_510
2L	2870686	2870870	common_contig_511
2L	2871002	2871688	common_contig_512
2L	2873636	2873686	common_contig_513
2L	2875392	2875424	common_contig_514
2L	2876817	2876887	common_contig_515
2L	2877255	2877298	common_contig_516
2L	2878533	2878569	common_contig_517
2L	2879187	2879320	common_contig_518
2L	2880051	2880434	common_contig_519
2L	2881382	2881681	common_contig_520
2L	2884993	2885062	common_contig_521
2L	2886261	2886298	common_contig_522
2L	2948089	2948143	common_contig_523
2L	2951877	2952024	common_contig_524
2L	2952085	2952146	common_contig_525
2L	2959174	2959213	common_contig_526
2L	2960688	2960719	common_contig_527
2L	2962583	2962647	common_contig_528
2L	2962949	2963002	common_contig_529
2L	2963222	2963400	common_contig_530
2L	2966156	2966207	common_contig_531
2L	2973440	2973470	common_contig_532
2L	2980480	2980573	common_contig_533
2L	2980636	2981055	common_contig_534
2L	2985246	2985413	common_contig_535
2L	2985702	2985713	common_contig_536
2L	2989400	2989513	common_contig_537
2L	2992996	2993236	common_contig_538
2L	2993544	2993598	common_contig_539
2L	2994671	2995070	common_contig_540
2L	2995425	2996051	common_contig_541
2L	2996502	2996877	common_contig_542
2L	2996891	2997075	common_contig_543
2L	3014644	3014730	common_contig_544
2L	3022499	3022546	common_contig_545
2L	3026546	3026658	common_contig_546
2L	3028374	3028418	common_contig_547
2L	3029085	3029120	common_contig_548
2L	3030997	3031079	common_contig_549
2L	3031966	3032237	common_contig_550
2L	3056613	3056636	common_contig_551
2L	3059604	3059708	common_contig_552
2L	3060229	3060554	common_contig_553
2L	3067018	3067117	common_contig_554
2L	3069084	3069180	common_contig_555
2L	3069211	3069229	common_contig_556
2L	3070822	3070902	common_contig_557
2L	3080651	3080743	common_contig_558
2L	3080994	3081225	common_contig_559
2L	3089844	3090124	common_contig_560
2L	3097922	3097933	common_contig_561
2L	3108724	3108857	common_contig_562
2L	3124019	3124189	common_contig_563
2L	3125102	3125167	common_contig_564
2L	3145107	3145132	common_contig_565
2L	3145304	3145451	common_contig_566
2L	3145527	3145652	common_contig_567
2L	3147066	3147109	common_contig_568
2L	3148042	3148507	common_contig_569
2L	3148802	3149215	common_contig_570
2L	3163668	3163937	common_contig_571
2L	3166970	3167142	common_contig_572
2L	3167204	3167340	common_contig_573
2L	3167624	3167972	common_contig_574
2L	3168051	3168247	common_contig_575
2L	3183362	3183475	common_contig_576
2L	3185028	3185071	common_contig_577
2L	3185290	3185512	common_contig_578
2L	3297101	3297167	common_contig_579
2L	3301123	3301195	common_contig_580
2L	3301195	3301358	common_contig_581
2L	3320811	3320839	common_contig_582
2L	3322815	3323040	common_contig_583
2L	3361001	3361084	common_contig_584
2L	3363307	3363439	common_contig_585
2L	3363827	3364002	common_contig_586
2L	3365427	3365677	common_contig_587
2L	3367357	3367600	common_contig_588
2L	3367903	3368004	common_contig_589
2L	3378205	3378297	common_contig_590
2L	3406066	3406198	common_contig_591
2L	3406464	3407147	common_contig_592
2L	3407258	3407406	common_contig_593
2L	3407495	3407683	common_contig_594
2L	3407758	3407990	common_contig_595
2L	3421485	3421605	common_contig_596
2L	3450185	3450288	common_contig_597
2L	3450356	3450580	common_contig_598
2L	3451299	3451441	common_contig_599
2L	3451553	3451645	common_contig_600
2L	3452739	3453062	common_contig_601
2L	3453428	3453686	common_contig_602
2L	3460133	3460212	common_contig_603
2L	3461439	3461494	common_contig_604
2L	3461779	3461923	common_contig_605
2L	3463837	3463976	common_contig_606
2L	3465676	3465723	common_contig_607
2L	3466187	3466244	common_contig_608
2L	3466794	3466822	common_contig_609
2L	3467131	3467142	common_contig_610
2L	3479183	3479204	common_contig_611
2L	3499319	3499427	common_contig_612
2L	3499511	3499578	common_contig_613
2L	3500638	3500769	common_contig_614
2L	3501175	3501299	common_contig_615
2L	3501361	3501440	common_contig_616
2L	3502416	3502448	common_contig_617
2L	3502646	3502671	common_contig_618
2L	3503251	3503387	common_contig_619
2L	3504360	3504474	common_contig_620
2L	3511090	3511362	common_contig_621
2L	3512393	3512574	common_contig_622
2L	3513544	3514286	common_contig_623
2L	3514886	3515112	common_contig_624
2L	3515753	3515958	common_contig_625
2L	3516327	3516596	common_contig_626
2L	3516734	3516964	common_contig_627
2L	3623040	3623190	common_contig_628
2L	3623260	3623881	common_contig_629
2L	3624223	3624373	common_contig_630
2L	3624440	3624474	common_contig_631
2L	3625997	3626218	common_contig_632
2L	3634238	3634405	common_contig_633
2L	3638939	3639081	common_contig_634
2L	3640064	3640296	common_contig_635
2L	3640364	3640455	common_contig_636
2L	3692527	3692572	common_contig_637
2L	3695046	3695100	common_contig_638
2L	3695307	3695316	common_contig_639
2L	3696244	3696254	common_contig_640
2L	3696579	3696641	common_contig_641
2L	3698533	3698589	common_contig_642
2L	3706973	3707044	common_contig_643
2L	3714153	3714491	common_contig_644
2L	3721645	3721746	common_contig_645
2L	3721823	3722015	common_contig_646
2L	3722669	3723233	common_contig_647
2L	3723636	3723685	common_contig_648
2L	3758552	3758671	common_contig_649
2L	3758743	3758838	common_contig_650
2L	3760691	3760925	common_contig_651
2L	3761114	3761342	common_contig_652
2L	3763039	3763211	common_contig_653
2L	3763651	3763784	common_contig_654
2L	3765170	3765359	common_contig_655
2L	3765909	3766019	common_contig_656
2L	3766944	3767275	common_contig_657
2L	3767415	3767461	common_contig_658
2L	3767704	3767849	common_contig_659
2L	3767950	3768079	common_contig_660
2L	3768161	3768203	common_contig_661
2L	3806301	3806821	common_contig_662
2L	3807148	3807427	common_contig_663
2L	3807780	3808274	common_contig_664
2L	3809248	3809286	common_contig_665
2L	3872691	3872822	common_contig_666
2L	3873021	3873322	common_contig_667
2L	3873382	3873681	common_contig_668
2L	3874450	3874512	common_contig_669
2L	3874760	3875251	common_contig_670
2L	3878897	3879054	common_contig_671
2L	3884034	3884174	common_contig_672
2L	3887041	3887406	common_contig_673
2L	3893277	3893460	common_contig_674
2L	3895613	3895699	common_contig_675
2L	4031392	4031455	common_contig_676
2L	4074565	4074589	common_contig_677
2L	4079504	4079764	common_contig_678
2L	4079826	4080014	common_contig_679
2L	4097853	4097944	common_contig_680
2L	4100622	4100974	common_contig_681
2L	4107492	4107599	common_contig_682
2L	4113619	4113894	common_contig_683
2L	4186278	4186357	common_contig_684
2L	4190080	4190295	common_contig_685
2L	4190559	4190825	common_contig_686
2L	4224710	4224863	common_contig_687
2L	4226845	4226962	common_contig_688
2L	4228007	4228071	common_contig_689
2L	4283161	4283228	common_contig_690
2L	4284942	4284983	common_contig_691
2L	4295161	4295533	common_contig_692
2L	4299064	4299182	common_contig_693
2L	4302661	4302722	common_contig_694
2L	4304629	4304707	common_contig_695
2L	4305348	4305414	common_contig_696
2L	4307188	4307461	common_contig_697
2L	4307563	4308023	common_contig_698
2L	4315738	4315923	common_contig_699
2L	4316089	4316140	common_contig_700
2L	4319328	4319357	common_contig_701
2L	4324530	4324641	common_contig_702
2L	4328934	4329101	common_contig_703
2L	4329511	4329753	common_contig_704
2L	4331073	4331082	common_contig_705
2L	4333942	4333985	common_contig_706
2L	4341881	4341898	common_contig_707
2L	4342393	4343160	common_contig_708
2L	4343757	4343801	common_contig_709
2L	4343917	4344003	common_contig_710
2L	4344267	4344578	common_contig_711
2L	4388334	4388562	common_contig_712
2L	4390162	4390422	common_contig_713
2L	4390796	4390856	common_contig_714
2L	4391756	4392106	common_contig_715
2L	4394239	4394373	common_contig_716
2L	4397045	4397237	common_contig_717
2L	4403283	4403304	common_contig_718
2L	4403514	4403586	common_contig_719
2L	4408214	4408455	common_contig_720
2L	4408577	4408955	common_contig_721
2L	4439099	4439186	common_contig_722
2L	4455222	4455787	common_contig_723
2L	4456738	4456769	common_contig_724
2L	4457183	4457228	common_contig_725
2L	4457373	4457437	common_contig_726
2L	4457737	4457759	common_contig_727
2L	4458982	4459206	common_contig_728
2L	4459273	4459422	common_contig_729
2L	4459494	4459595	common_contig_730
2L	4468426	4468593	common_contig_731
2L	4468683	4468928	common_contig_732
2L	4469675	4469770	common_contig_733
2L	4469833	4469961	common_contig_734
2L	4470996	4471128	common_contig_735
2L	4471980	4472159	common_contig_736
2L	4473685	4473758	common_contig_737
2L	4474331	4474593	common_contig_738
2L	4477513	4477630	common_contig_739
2L	4477741	4477803	common_contig_740
2L	4477986	4478227	common_contig_741
2L	4479143	4479268	common_contig_742
2L	4479269	4479314	common_contig_743
2L	4479844	4480100	common_contig_744
2L	4480333	4480567	common_contig_745
2L	4483635	4483727	common_contig_746
2L	4484698	4484776	common_contig_747
2L	4484944	4484983	common_contig_748
2L	4504785	4504900	common_contig_749
2L	4508717	4508808	common_contig_750
2L	4512290	4512585	common_contig_751
2L	4513063	4513263	common_contig_752
2L	4515396	4515459	common_contig_753
2L	4518713	4519219	common_contig_754
2L	4521042	4521291	common_contig_755
2L	4523819	4523917	common_contig_756
2L	4526227	4526425	common_contig_757
2L	4526607	4526711	common_contig_758
2L	4527296	4527761	common_contig_759
2L	4529792	4529979	common_contig_760
2L	4532103	4532180	common_contig_761
2L	4532243	4532368	common_contig_762
2L	4536769	4536819	common_contig_763
2L	4541477	4541542	common_contig_764
2L	4544528	4544593	common_contig_765
2L	4546056	4546123	common_contig_766
2L	4552394	4552527	common_contig_767
2L	4554351	4554447	common_contig_768
2L	4563681	4564131	common_contig_769
2L	4712289	4712455	common_contig_770
2L	4717725	4717861	common_contig_771
2L	4719806	4719981	common_contig_772
2L	4720341	4720566	common_contig_773
2L	4735046	4735075	common_contig_774
2L	4735846	4735963	common_contig_775
2L	4737059	4737230	common_contig_776
2L	4737360	4737529	common_contig_777
2L	4793636	4793728	common_contig_778
2L	4796600	4796623	common_contig_779
2L	4799742	4799756	common_contig_780
2L	4821787	4822051	common_contig_781
2L	4823128	4823168	common_contig_782
2L	4825613	4825675	common_contig_783
2L	4826630	4826754	common_contig_784
2L	4827172	4827255	common_contig_785
2L	4828900	4828924	common_contig_786
2L	4829384	4829399	common_contig_787
2L	4830083	4830400	common_contig_788
2L	4830469	4830533	common_contig_789
2L	4835629	4835934	common_contig_790
2L	4837235	4837521	common_contig_791
2L	4839577	4839610	common_contig_792
2L	4840201	4840257	common_contig_793
2L	4840697	4840807	common_contig_794
2L	4840885	4841022	common_contig_795
2L	4842034	4842089	common_contig_796
2L	4842213	4842348	common_contig_797
2L	4843537	4843658	common_contig_798
2L	4843721	4843774	common_contig_799
2L	4843970	4844106	common_contig_800
2L	4844170	4844381	common_contig_801
2L	4844392	4844505	common_contig_802
2L	4844712	4844766	common_contig_803
2L	4845084	4845165	common_contig_804
2L	4845254	4845304	common_contig_805
2L	4845642	4845884	common_contig_806
2L	4851413	4851497	common_contig_807
2L	4865242	4865332	common_contig_808
2L	4866025	4866120	common_contig_809
2L	4870483	4870625	common_contig_810
2L	4870780	4870836	common_contig_811
2L	4871079	4871146	common_contig_812
2L	4871266	4871318	common_contig_813
2L	4871423	4871764	common_contig_814
2L	4871961	4872342	common_contig_815
2L	4872505	4872602	common_contig_816
2L	4874056	4874158	common_contig_817
2L	4883659	4883934	common_contig_818
2L	4893947	4893993	common_contig_819
2L	4901460	4901833	common_contig_820
2L	4902023	4902395	common_contig_821
2L	4902459	4902473	common_contig_822
2L	4902670	4902761	common_contig_823
2L	4902971	4903300	common_contig_824
2L	4908770	4908809	common_contig_825
2L	4909075	4909141	common_contig_826
2L	4909474	4909611	common_contig_827
2L	4910082	4910412	common_contig_828
2L	4910466	4910597	common_contig_829
2L	4911576	4911652	common_contig_830
2L	4911721	4911800	common_contig_831
2L	4912669	4912781	common_contig_832
2L	4915047	4915142	common_contig_833
2L	4915408	4915468	common_contig_834
2L	4925824	4925914	common_contig_835
2L	4926097	4926145	common_contig_836
2L	4931912	4932096	common_contig_837
2L	4932325	4932368	common_contig_838
2L	4933272	4933302	common_contig_839
2L	4934012	4934299	common_contig_840
2L	4935262	4935421	common_contig_841
2L	4935509	4935808	common_contig_842
2L	4936111	4936342	common_contig_843
2L	4936403	4936450	common_contig_844
2L	4944264	4944297	common_contig_845
2L	4944479	4944745	common_contig_846
2L	4944927	4945074	common_contig_847
2L	4945620	4945679	common_contig_848
2L	4946076	4946222	common_contig_849
2L	4965686	4965814	common_contig_850
2L	4965879	4966248	common_contig_851
2L	4967024	4967072	common_contig_852
2L	4967695	4967754	common_contig_853
2L	4968426	4968848	common_contig_854
2L	4974062	4974157	common_contig_855
2L	4974274	4974411	common_contig_856
2L	4975153	4975278	common_contig_857
2L	4977755	4977966	common_contig_858
2L	4978776	4979085	common_contig_859
2L	4983717	4983766	common_contig_860
2L	4983980	4984053	common_contig_861
2L	4984716	4985413	common_contig_862
2L	4985857	4985954	common_contig_863
2L	4986019	4986189	common_contig_864
2L	4987157	4987209	common_contig_865
2L	4988122	4988178	common_contig_866
2L	4988725	4988850	common_contig_867
2L	4990506	4990631	common_contig_868
2L	4990701	4990839	common_contig_869
2L	4991139	4991261	common_contig_870
2L	4992835	4992859	common_contig_871
2L	4994358	4994370	common_contig_872
2L	4994786	4994810	common_contig_873
2L	4999223	4999398	common_contig_874
2L	5004170	5004207	common_contig_875
2L	5004611	5004712	common_contig_876
2L	5004712	5004727	common_contig_877
2L	5008969	5009016	common_contig_878
2L	5009945	5009965	common_contig_879
2L	5011110	5011335	common_contig_880
2L	5011410	5011640	common_contig_881
2L	5012895	5012950	common_contig_882
2L	5013213	5013435	common_contig_883
2L	5013495	5013504	common_contig_884
2L	5013679	5014212	common_contig_885
2L	5015688	5016221	common_contig_886
2L	5018473	5018512	common_contig_887
2L	5018575	5018671	common_contig_888
2L	5027037	5027153	common_contig_889
2L	5027352	5027421	common_contig_890
2L	5030134	5030238	common_contig_891
2L	5031075	5031757	common_contig_892
2L	5031881	5032210	common_contig_893
2L	5032497	5032511	common_contig_894
2L	5034009	5034106	common_contig_895
2L	5035060	5035194	common_contig_896
2L	5036475	5036572	common_contig_897
2L	5039806	5039872	common_contig_898
2L	5041691	5041715	common_contig_899
2L	5042491	5042760	common_contig_900
2L	5042997	5043066	common_contig_901
2L	5043282	5043339	common_contig_902
2L	5045819	5045925	common_contig_903
2L	5046147	5046328	common_contig_904
2L	5047269	5047327	common_contig_905
2L	5047540	5047669	common_contig_906
2L	5051191	5051336	common_contig_907
2L	5051634	5052060	common_contig_908
2L	5052646	5052718	common_contig_909
2L	5055169	5055352	common_contig_910
2L	5055628	5055729	common_contig_911
2L	5055977	5056001	common_contig_912
2L	5058390	5058431	common_contig_913
2L	5058786	5058821	common_contig_914
2L	5062975	5063212	common_contig_915
2L	5067306	5067359	common_contig_916
2L	5068291	5068395	common_contig_917
2L	5070023	5070240	common_contig_918
2L	5071100	5071142	common_contig_919
2L	5071223	5071278	common_contig_920
2L	5071605	5071633	common_contig_921
2L	5073531	5073611	common_contig_922
2L	5074092	5074327	common_contig_923
2L	5074392	5074524	common_contig_924
2L	5077535	5077699	common_contig_925
2L	5077778	5078093	common_contig_926
2L	5078234	5078368	common_contig_927
2L	5078467	5078835	common_contig_928
2L	5096607	5096700	common_contig_929
2L	5097036	5097228	common_contig_930
2L	5097537	5097653	common_contig_931
2L	5097731	5098035	common_contig_932
2L	5098092	5098275	common_contig_933
2L	5099737	5099917	common_contig_934
2L	5100008	5100137	common_contig_935
2L	5123035	5123085	common_contig_936
2L	5141659	5141837	common_contig_937
2L	5146988	5147241	common_contig_938
2L	5148731	5148869	common_contig_939
2L	5154247	5155218	common_contig_940
2L	5155319	5155534	common_contig_941
2L	5155589	5155667	common_contig_942
2L	5157881	5158072	common_contig_943
2L	5177026	5177081	common_contig_944
2L	5177348	5177395	common_contig_945
2L	5177674	5177709	common_contig_946
2L	5177996	5178033	common_contig_947
2L	5179592	5179730	common_contig_948
2L	5188124	5188271	common_contig_949
2L	5188342	5188414	common_contig_950
2L	5195983	5196065	common_contig_951
2L	5197866	5197954	common_contig_952
2L	5199340	5200100	common_contig_953
2L	5203113	5203224	common_contig_954
2L	5204834	5204903	common_contig_955
2L	5205102	5205431	common_contig_956
2L	5206065	5206402	common_contig_957
2L	5210763	5210879	common_contig_958
2L	5211198	5211311	common_contig_959
2L	5211892	5212034	common_contig_960
2L	5218337	5218355	common_contig_961
2L	5218485	5218504	common_contig_962
2L	5228765	5228804	common_contig_963
2L	5272545	5272674	common_contig_964
2L	5273169	5273413	common_contig_965
2L	5274019	5274086	common_contig_966
2L	5276558	5276713	common_contig_967
2L	5276936	5277143	common_contig_968
2L	5281378	5281395	common_contig_969
2L	5305720	5305952	common_contig_970
2L	5305956	5306033	common_contig_971
2L	5307565	5307912	common_contig_972
2L	5308027	5308364	common_contig_973
2L	5309910	5309991	common_contig_974
2L	5313269	5313323	common_contig_975
2L	5313394	5313482	common_contig_976
2L	5313591	5313834	common_contig_977
2L	5317956	5318173	common_contig_978
2L	5318525	5318909	common_contig_979
2L	5324375	5324463	common_contig_980
2L	5324745	5324896	common_contig_981
2L	5326242	5326278	common_contig_982
2L	5327242	5327286	common_contig_983
2L	5327998	5328091	common_contig_984
2L	5328253	5328379	common_contig_985
2L	5330850	5331183	common_contig_986
2L	5331721	5331948	common_contig_987
2L	5332493	5332592	common_contig_988
2L	5339545	5339618	common_contig_989
2L	5342820	5342858	common_contig_990
2L	5518902	5518956	common_contig_991
2L	5518956	5519153	common_contig_992
2L	5519211	5519621	common_contig_993
2L	5520615	5520700	common_contig_994
2L	5523696	5523738	common_contig_995
2L	5537351	5537505	common_contig_996
2L	5537803	5537917	common_contig_997
2L	5538098	5538177	common_contig_998
2L	5538772	5538938	common_contig_999
2L	5539715	5540107	common_contig_1000
2L	5540165	5540296	common_contig_1001
2L	5541151	5541222	common_contig_1002
2L	5541451	5541656	common_contig_1003
2L	5541737	5541976	common_contig_1004
2L	5544046	5544155	common_contig_1005
2L	5544854	5545096	common_contig_1006
2L	5603092	5603175	common_contig_1007
2L	5632103	5632116	common_contig_1008
2L	5651627	5651672	common_contig_1009
2L	5724973	5725016	common_contig_1010
2L	5734413	5734494	common_contig_1011
2L	5735064	5735249	common_contig_1012
2L	5735306	5735334	common_contig_1013
2L	5735791	5736117	common_contig_1014
2L	5736181	5736256	common_contig_1015
2L	5736821	5736934	common_contig_1016
2L	5740661	5740827	common_contig_1017
2L	5758717	5758945	common_contig_1018
2L	5759429	5759497	common_contig_1019
2L	5759713	5759788	common_contig_1020
2L	5765961	5766040	common_contig_1021
2L	5769584	5769687	common_contig_1022
2L	5769765	5769946	common_contig_1023
2L	5770099	5770121	common_contig_1024
2L	5802400	5802607	common_contig_1025
2L	5856410	5856475	common_contig_1026
2L	5908690	5908920	common_contig_1027
2L	5915462	5915619	common_contig_1028
2L	5918852	5918935	common_contig_1029
2L	5920001	5920126	common_contig_1030
2L	5920864	5920972	common_contig_1031
2L	5921076	5921321	common_contig_1032
2L	5921322	5921404	common_contig_1033
2L	5943964	5944007	common_contig_1034
2L	5944265	5944379	common_contig_1035
2L	5947011	5947064	common_contig_1036
2L	5947236	5947292	common_contig_1037
2L	5947292	5947318	common_contig_1038
2L	5950205	5950381	common_contig_1039
2L	5954593	5954740	common_contig_1040
2L	5956092	5956140	common_contig_1041
2L	5976608	5976789	common_contig_1042
2L	5979407	5979454	common_contig_1043
2L	5979936	5979970	common_contig_1044
2L	5981762	5981805	common_contig_1045
2L	5982598	5982641	common_contig_1046
2L	5983002	5983039	common_contig_1047
2L	5984008	5984077	common_contig_1048
2L	5984717	5984748	common_contig_1049
2L	5985021	5985038	common_contig_1050
2L	5992470	5993045	common_contig_1051
2L	5993472	5993535	common_contig_1052
2L	5995029	5995167	common_contig_1053
2L	6005225	6005538	common_contig_1054
2L	6034802	6034881	common_contig_1055
2L	6042074	6042448	common_contig_1056
2L	6044428	6044802	common_contig_1057
2L	6046509	6046551	common_contig_1058
2L	6048745	6048826	common_contig_1059
2L	6049006	6049168	common_contig_1060
2L	6049414	6049659	common_contig_1061
2L	6050072	6050438	common_contig_1062
2L	6056882	6056950	common_contig_1063
2L	6058791	6058887	common_contig_1064
2L	6060508	6060566	common_contig_1065
2L	6061184	6061275	common_contig_1066
2L	6062639	6062721	common_contig_1067
2L	6063029	6063231	common_contig_1068
2L	6063297	6063573	common_contig_1069
2L	6066424	6066477	common_contig_1070
2L	6069382	6069489	common_contig_1071
2L	6069590	6069711	common_contig_1072
2L	6070241	6070274	common_contig_1073
2L	6071082	6071187	common_contig_1074
2L	6072414	6072542	common_contig_1075
2L	6072734	6072983	common_contig_1076
2L	6073038	6073174	common_contig_1077
2L	6073236	6073598	common_contig_1078
2L	6093042	6093059	common_contig_1079
2L	6093793	6093908	common_contig_1080
2L	6094858	6095153	common_contig_1081
2L	6095238	6095467	common_contig_1082
2L	6097372	6097462	common_contig_1083
2L	6097565	6097616	common_contig_1084
2L	6101697	6101798	common_contig_1085
2L	6113031	6113075	common_contig_1086
2L	6121771	6121871	common_contig_1087
2L	6122003	6122045	common_contig_1088
2L	6122700	6122824	common_contig_1089
2L	6125156	6125179	common_contig_1090
2L	6125850	6125907	common_contig_1091
2L	6179209	6179580	common_contig_1092
2L	6192765	6192851	common_contig_1093
2L	6196562	6196644	common_contig_1094
2L	6196860	6196998	common_contig_1095
2L	6201262	6201440	common_contig_1096
2L	6206209	6206379	common_contig_1097
2L	6206633	6206853	common_contig_1098
2L	6207890	6208124	common_contig_1099
2L	6255864	6255944	common_contig_1100
2L	6325354	6325598	common_contig_1101
2L	6325716	6326004	common_contig_1102
2L	6329549	6329674	common_contig_1103
2L	6334386	6334698	common_contig_1104
2L	6338870	6339123	common_contig_1105
2L	6342156	6342331	common_contig_1106
2L	6342727	6342967	common_contig_1107
2L	6344157	6344284	common_contig_1108
2L	6344340	6344551	common_contig_1109
2L	6345029	6345182	common_contig_1110
2L	6345741	6345792	common_contig_1111
2L	6350355	6350521	common_contig_1112
2L	6381286	6382003	common_contig_1113
2L	6395885	6395922	common_contig_1114
2L	6415565	6416135	common_contig_1115
2L	6417666	6417840	common_contig_1116
2L	6418701	6418830	common_contig_1117
2L	6423133	6423189	common_contig_1118
2L	6445162	6445214	common_contig_1119
2L	6445284	6445396	common_contig_1120
2L	6445662	6445761	common_contig_1121
2L	6446200	6446675	common_contig_1122
2L	6446750	6447235	common_contig_1123
2L	6447304	6447441	common_contig_1124
2L	6447611	6447730	common_contig_1125
2L	6448827	6448997	common_contig_1126
2L	6449049	6449151	common_contig_1127
2L	6452120	6452341	common_contig_1128
2L	6456405	6456482	common_contig_1129
2L	6456482	6456682	common_contig_1130
2L	6456744	6456868	common_contig_1131
2L	6456918	6457111	common_contig_1132
2L	6457331	6457479	common_contig_1133
2L	6457540	6457912	common_contig_1134
2L	6458628	6458670	common_contig_1135
2L	6466429	6466761	common_contig_1136
2L	6466823	6467288	common_contig_1137
2L	6467403	6467497	common_contig_1138
2L	6471326	6471717	common_contig_1139
2L	6471984	6472052	common_contig_1140
2L	6473642	6473693	common_contig_1141
2L	6475446	6475634	common_contig_1142
2L	6476222	6476682	common_contig_1143
2L	6477226	6477313	common_contig_1144
2L	6477971	6478955	common_contig_1145
2L	6480344	6480386	common_contig_1146
2L	6489147	6489167	common_contig_1147
2L	6491569	6491607	common_contig_1148
2L	6491681	6491853	common_contig_1149
2L	6492260	6492343	common_contig_1150
2L	6492520	6492709	common_contig_1151
2L	6494936	6495106	common_contig_1152
2L	6496101	6496147	common_contig_1153
2L	6498667	6498863	common_contig_1154
2L	6525363	6525551	common_contig_1155
2L	6525613	6525822	common_contig_1156
2L	6525881	6525979	common_contig_1157
2L	6528265	6528366	common_contig_1158
2L	6528573	6529163	common_contig_1159
2L	6557815	6557852	common_contig_1160
2L	6558418	6558486	common_contig_1161
2L	6558486	6558514	common_contig_1162
2L	6559264	6559311	common_contig_1163
2L	6569363	6569376	common_contig_1164
2L	6569991	6570191	common_contig_1165
2L	6571149	6571188	common_contig_1166
2L	6571920	6572047	common_contig_1167
2L	6574399	6574775	common_contig_1168
2L	6575613	6575724	common_contig_1169
2L	6575854	6575968	common_contig_1170
2L	6576041	6576164	common_contig_1171
2L	6576255	6576367	common_contig_1172
2L	6576850	6577095	common_contig_1173
2L	6577373	6577583	common_contig_1174
2L	6579262	6579388	common_contig_1175
2L	6586507	6586707	common_contig_1176
2L	6586707	6586833	common_contig_1177
2L	6600611	6600709	common_contig_1178
2L	6611028	6611075	common_contig_1179
2L	6612802	6612910	common_contig_1180
2L	6615853	6615912	common_contig_1181
2L	6616207	6616384	common_contig_1182
2L	6616997	6617039	common_contig_1183
2L	6637975	6638130	common_contig_1184
2L	6639397	6639448	common_contig_1185
2L	6640356	6640649	common_contig_1186
2L	6645972	6646573	common_contig_1187
2L	6649784	6649839	common_contig_1188
2L	6652494	6652575	common_contig_1189
2L	6653451	6653535	common_contig_1190
2L	6653590	6653897	common_contig_1191
2L	6657017	6657266	common_contig_1192
2L	6657439	6657722	common_contig_1193
2L	6658548	6658573	common_contig_1194
2L	6659422	6659456	common_contig_1195
2L	6667086	6667291	common_contig_1196
2L	6667360	6667530	common_contig_1197
2L	6667671	6667790	common_contig_1198
2L	6671779	6671829	common_contig_1199
2L	6673976	6674028	common_contig_1200
2L	6674298	6674460	common_contig_1201
2L	6680173	6680286	common_contig_1202
2L	6680342	6680542	common_contig_1203
2L	6680946	6680990	common_contig_1204
2L	6681065	6681199	common_contig_1205
2L	6681463	6681553	common_contig_1206
2L	6681940	6682087	common_contig_1207
2L	6682139	6682182	common_contig_1208
2L	6682495	6682523	common_contig_1209
2L	6682746	6682872	common_contig_1210
2L	6683728	6684132	common_contig_1211
2L	6690981	6691099	common_contig_1212
2L	6697010	6697066	common_contig_1213
2L	6697262	6697459	common_contig_1214
2L	6699765	6699845	common_contig_1215
2L	6699987	6700116	common_contig_1216
2L	6700181	6700264	common_contig_1217
2L	6701749	6701947	common_contig_1218
2L	6708287	6708486	common_contig_1219
2L	6708514	6708592	common_contig_1220
2L	6719407	6719524	common_contig_1221
2L	6721012	6721077	common_contig_1222
2L	6721185	6721429	common_contig_1223
2L	6721650	6721805	common_contig_1224
2L	6722140	6722354	common_contig_1225
2L	6722794	6722862	common_contig_1226
2L	6723189	6723224	common_contig_1227
2L	6723955	6724079	common_contig_1228
2L	6724831	6725096	common_contig_1229
2L	6725158	6725259	common_contig_1230
2L	6725776	6725984	common_contig_1231
2L	6726202	6726287	common_contig_1232
2L	6726404	6726491	common_contig_1233
2L	6728887	6729002	common_contig_1234
2L	6729612	6729772	common_contig_1235
2L	6730075	6730151	common_contig_1236
2L	6730422	6730523	common_contig_1237
2L	6730601	6730889	common_contig_1238
2L	6760560	6760723	common_contig_1239
2L	6760833	6760901	common_contig_1240
2L	6762165	6762438	common_contig_1241
2L	6770134	6770179	common_contig_1242
2L	6770335	6770409	common_contig_1243
2L	6774084	6774185	common_contig_1244
2L	6775829	6775894	common_contig_1245
2L	6775965	6776079	common_contig_1246
2L	6776139	6777428	common_contig_1247
2L	6778567	6778763	common_contig_1248
2L	6778788	6778891	common_contig_1249
2L	6780030	6780060	common_contig_1250
2L	6786275	6786361	common_contig_1251
2L	6789782	6789850	common_contig_1252
2L	6791516	6791551	common_contig_1253
2L	6793226	6793350	common_contig_1254
2L	6796337	6796519	common_contig_1255
2L	6803963	6804074	common_contig_1256
2L	6901237	6901470	common_contig_1257
2L	6902243	6902368	common_contig_1258
2L	6902815	6902995	common_contig_1259
2L	6903276	6903321	common_contig_1260
2L	6903425	6903602	common_contig_1261
2L	6903680	6903868	common_contig_1262
2L	6903926	6904058	common_contig_1263
2L	6904132	6904231	common_contig_1264
2L	6904744	6904896	common_contig_1265
2L	6904960	6905448	common_contig_1266
2L	6911945	6911979	common_contig_1267
2L	6912184	6912294	common_contig_1268
2L	6912945	6913203	common_contig_1269
2L	6913426	6913571	common_contig_1270
2L	6917341	6917495	common_contig_1271
2L	6920725	6920829	common_contig_1272
2L	6923733	6923771	common_contig_1273
2L	6924685	6924714	common_contig_1274
2L	6925665	6925738	common_contig_1275
2L	6926788	6926806	common_contig_1276
2L	6927431	6927488	common_contig_1277
2L	6927693	6927738	common_contig_1278
2L	6927871	6927894	common_contig_1279
2L	6930083	6930125	common_contig_1280
2L	6933110	6933213	common_contig_1281
2L	6933418	6933512	common_contig_1282
2L	6934051	6934355	common_contig_1283
2L	6938203	6938306	common_contig_1284
2L	6945202	6945253	common_contig_1285
2L	6950720	6950797	common_contig_1286
2L	6967537	6967580	common_contig_1287
2L	6971477	6971511	common_contig_1288
2L	6973574	6973657	common_contig_1289
2L	6973746	6973933	common_contig_1290
2L	6975517	6975609	common_contig_1291
2L	6975745	6975858	common_contig_1292
2L	6975924	6976037	common_contig_1293
2L	6976375	6976884	common_contig_1294
2L	6981760	6982233	common_contig_1295
2L	6983596	6983638	common_contig_1296
2L	7015080	7015441	common_contig_1297
2L	7016437	7016488	common_contig_1298
2L	7017546	7017968	common_contig_1299
2L	7018431	7018487	common_contig_1300
2L	7023537	7023638	common_contig_1301
2L	7025104	7025282	common_contig_1302
2L	7026157	7026402	common_contig_1303
2L	7026524	7026620	common_contig_1304
2L	7026724	7026803	common_contig_1305
2L	7032737	7032825	common_contig_1306
2L	7035636	7035709	common_contig_1307
2L	7036185	7036478	common_contig_1308
2L	7036811	7037099	common_contig_1309
2L	7040949	7041118	common_contig_1310
2L	7051364	7051502	common_contig_1311
2L	7051760	7052283	common_contig_1312
2L	7053476	7053880	common_contig_1313
2L	7054791	7054874	common_contig_1314
2L	7055376	7055415	common_contig_1315
2L	7056325	7056818	common_contig_1316
2L	7057863	7058142	common_contig_1317
2L	7058392	7058742	common_contig_1318
2L	7060964	7061306	common_contig_1319
2L	7064006	7064021	common_contig_1320
2L	7064248	7064344	common_contig_1321
2L	7099014	7099051	common_contig_1322
2L	7099898	7100004	common_contig_1323
2L	7100029	7100080	common_contig_1324
2L	7100275	7100555	common_contig_1325
2L	7107137	7107352	common_contig_1326
2L	7107417	7107543	common_contig_1327
2L	7155486	7155559	common_contig_1328
2L	7156722	7156763	common_contig_1329
2L	7157166	7157201	common_contig_1330
2L	7182707	7182877	common_contig_1331
2L	7189715	7189751	common_contig_1332
2L	7194917	7194979	common_contig_1333
2L	7195468	7195641	common_contig_1334
2L	7195703	7196053	common_contig_1335
2L	7196108	7196235	common_contig_1336
2L	7196312	7196383	common_contig_1337
2L	7203939	7204023	common_contig_1338
2L	7208188	7208282	common_contig_1339
2L	7208416	7208510	common_contig_1340
2L	7209349	7209389	common_contig_1341
2L	7209522	7209655	common_contig_1342
2L	7218907	7219063	common_contig_1343
2L	7220742	7220980	common_contig_1344
2L	7222913	7223026	common_contig_1345
2L	7223504	7223583	common_contig_1346
2L	7226934	7227347	common_contig_1347
2L	7228699	7229014	common_contig_1348
2L	7229089	7229154	common_contig_1349
2L	7229653	7229866	common_contig_1350
2L	7230893	7231186	common_contig_1351
2L	7234517	7234590	common_contig_1352
2L	7236147	7236353	common_contig_1353
2L	7237684	7237791	common_contig_1354
2L	7248844	7248847	common_contig_1355
2L	7342850	7342922	common_contig_1356
2L	7351255	7351314	common_contig_1357
2L	7377749	7377807	common_contig_1358
2L	7378345	7378435	common_contig_1359
2L	7378779	7378806	common_contig_1360
2L	7381400	7381415	common_contig_1361
2L	7382119	7382152	common_contig_1362
2L	7382153	7382161	common_contig_1363
2L	7383003	7383186	common_contig_1364
2L	7384255	7384346	common_contig_1365
2L	7384831	7384939	common_contig_1366
2L	7385050	7385096	common_contig_1367
2L	7385306	7385340	common_contig_1368
2L	7385867	7385892	common_contig_1369
2L	7403570	7403633	common_contig_1370
2L	7404298	7404345	common_contig_1371
2L	7405249	7405382	common_contig_1372
2L	7405448	7405774	common_contig_1373
2L	7405998	7406193	common_contig_1374
2L	7408144	7408230	common_contig_1375
2L	7427019	7427071	common_contig_1376
2L	7428042	7428185	common_contig_1377
2L	7429164	7429182	common_contig_1378
2L	7429580	7429592	common_contig_1379
2L	7429794	7429855	common_contig_1380
2L	7430529	7430630	common_contig_1381
2L	7431077	7431542	common_contig_1382
2L	7432935	7433194	common_contig_1383
2L	7433412	7433472	common_contig_1384
2L	7443582	7443820	common_contig_1385
2L	7443894	7443985	common_contig_1386
2L	7444059	7444213	common_contig_1387
2L	7444273	7444349	common_contig_1388
2L	7444460	7444495	common_contig_1389
2L	7444707	7444752	common_contig_1390
2L	7444932	7445141	common_contig_1391
2L	7445361	7445425	common_contig_1392
2L	7446415	7446545	common_contig_1393
2L	7446998	7447304	common_contig_1394
2L	7447505	7447616	common_contig_1395
2L	7473956	7474033	common_contig_1396
2L	7483582	7483612	common_contig_1397
2L	7499312	7499418	common_contig_1398
2L	7499813	7500009	common_contig_1399
2L	7529215	7529464	common_contig_1400
2L	7614326	7614501	common_contig_1401
2L	7614874	7614918	common_contig_1402
2L	7615572	7615681	common_contig_1403
2L	7616115	7616242	common_contig_1404
2L	7648954	7649087	common_contig_1405
2L	7649304	7649407	common_contig_1406
2L	7650969	7651112	common_contig_1407
2L	7651234	7651265	common_contig_1408
2L	7655545	7655701	common_contig_1409
2L	7655972	7656123	common_contig_1410
2L	7659384	7659510	common_contig_1411
2L	7695073	7695113	common_contig_1412
2L	7702817	7702991	common_contig_1413
2L	7706230	7706322	common_contig_1414
2L	7707145	7707234	common_contig_1415
2L	7708028	7708126	common_contig_1416
2L	7708710	7708735	common_contig_1417
2L	7709347	7709401	common_contig_1418
2L	7709762	7710204	common_contig_1419
2L	7710300	7710449	common_contig_1420
2L	7727161	7727196	common_contig_1421
2L	7727841	7728016	common_contig_1422
2L	7728292	7728394	common_contig_1423
2L	7728507	7728846	common_contig_1424
2L	7729449	7729492	common_contig_1425
2L	7730213	7730399	common_contig_1426
2L	7734450	7734495	common_contig_1427
2L	7736353	7736539	common_contig_1428
2L	7740590	7740602	common_contig_1429
2L	7743687	7743688	common_contig_1430
2L	7744745	7744782	common_contig_1431
2L	7752169	7752181	common_contig_1432
2L	7753097	7753110	common_contig_1433
2L	7786185	7786474	common_contig_1434
2L	7787095	7787300	common_contig_1435
2L	7787372	7787425	common_contig_1436
2L	7787617	7787741	common_contig_1437
2L	7790041	7790118	common_contig_1438
2L	7790144	7790323	common_contig_1439
2L	7790325	7790370	common_contig_1440
2L	7797397	7797733	common_contig_1441
2L	7798167	7798443	common_contig_1442
2L	7799314	7799372	common_contig_1443
2L	7800788	7800832	common_contig_1444
2L	7804527	7804548	common_contig_1445
2L	7804808	7804919	common_contig_1446
2L	7805058	7805292	common_contig_1447
2L	7805300	7805475	common_contig_1448
2L	7805851	7805879	common_contig_1449
2L	7810176	7810237	common_contig_1450
2L	7817771	7817834	common_contig_1451
2L	7820463	7820574	common_contig_1452
2L	7821896	7821956	common_contig_1453
2L	7822642	7823093	common_contig_1454
2L	7823449	7823664	common_contig_1455
2L	7824088	7824351	common_contig_1456
2L	7824428	7824482	common_contig_1457
2L	7824581	7824828	common_contig_1458
2L	7825205	7825210	common_contig_1459
2L	7827058	7827104	common_contig_1460
2L	7827802	7827858	common_contig_1461
2L	7830465	7830778	common_contig_1462
2L	7831464	7831531	common_contig_1463
2L	7831734	7831764	common_contig_1464
2L	7865579	7865777	common_contig_1465
2L	7865795	7865843	common_contig_1466
2L	7870268	7870325	common_contig_1467
2L	7871171	7871247	common_contig_1468
2L	7884943	7884944	common_contig_1469
2L	7885060	7885075	common_contig_1470
2L	7885687	7885794	common_contig_1471
2L	7885921	7885980	common_contig_1472
2L	7975204	7975343	common_contig_1473
2L	7988399	7988621	common_contig_1474
2L	7989274	7989446	common_contig_1475
2L	7991367	7991571	common_contig_1476
2L	7999844	7999931	common_contig_1477
2L	8000325	8000405	common_contig_1478
2L	8004549	8004652	common_contig_1479
2L	8006432	8006515	common_contig_1480
2L	8008722	8008810	common_contig_1481
2L	8026548	8026769	common_contig_1482
2L	8029533	8029734	common_contig_1483
2L	8029819	8029852	common_contig_1484
2L	8035821	8035939	common_contig_1485
2L	8037087	8037362	common_contig_1486
2L	8038212	8038271	common_contig_1487
2L	8039163	8039212	common_contig_1488
2L	8039519	8039674	common_contig_1489
2L	8041873	8041886	common_contig_1490
2L	8042436	8042454	common_contig_1491
2L	8054380	8054480	common_contig_1492
2L	8054666	8054808	common_contig_1493
2L	8056345	8056731	common_contig_1494
2L	8058302	8058469	common_contig_1495
2L	8058839	8059031	common_contig_1496
2L	8060566	8060612	common_contig_1497
2L	8061577	8061945	common_contig_1498
2L	8067624	8067803	common_contig_1499
2L	8070638	8070697	common_contig_1500
2L	8071172	8071265	common_contig_1501
2L	8075321	8075359	common_contig_1502
2L	8088323	8088443	common_contig_1503
2L	8106840	8106920	common_contig_1504
2L	8107064	8107131	common_contig_1505
2L	8107237	8107293	common_contig_1506
2L	8107747	8108096	common_contig_1507
2L	8110609	8110612	common_contig_1508
2L	8111729	8111791	common_contig_1509
2L	8113943	8113970	common_contig_1510
2L	8116235	8116287	common_contig_1511
2L	8117780	8117861	common_contig_1512
2L	8117927	8118205	common_contig_1513
2L	8118901	8118972	common_contig_1514
2L	8119221	8119395	common_contig_1515
2L	8119517	8119577	common_contig_1516
2L	8120248	8120576	common_contig_1517
2L	8122746	8122880	common_contig_1518
2L	8123691	8123989	common_contig_1519
2L	8134840	8134951	common_contig_1520
2L	8136155	8136221	common_contig_1521
2L	8136705	8136751	common_contig_1522
2L	8136880	8137315	common_contig_1523
2L	8139014	8139149	common_contig_1524
2L	8139778	8139840	common_contig_1525
2L	8152585	8152663	common_contig_1526
2L	8153480	8153744	common_contig_1527
2L	8153837	8154052	common_contig_1528
2L	8154157	8154314	common_contig_1529
2L	8162123	8162238	common_contig_1530
2L	8162310	8162342	common_contig_1531
2L	8163156	8163202	common_contig_1532
2L	8173024	8173203	common_contig_1533
2L	8173317	8173538	common_contig_1534
2L	8173612	8173892	common_contig_1535
2L	8174154	8174199	common_contig_1536
2L	8174353	8174462	common_contig_1537
2L	8174543	8174673	common_contig_1538
2L	8176907	8177073	common_contig_1539
2L	8177175	8177237	common_contig_1540
2L	8177779	8177879	common_contig_1541
2L	8179043	8179140	common_contig_1542
2L	8179946	8180028	common_contig_1543
2L	8182325	8182382	common_contig_1544
2L	8183175	8183293	common_contig_1545
2L	8184126	8184263	common_contig_1546
2L	8186329	8186397	common_contig_1547
2L	8188170	8188277	common_contig_1548
2L	8188744	8188880	common_contig_1549
2L	8188929	8189218	common_contig_1550
2L	8190300	8190412	common_contig_1551
2L	8191483	8191721	common_contig_1552
2L	8192561	8192651	common_contig_1553
2L	8193123	8193238	common_contig_1554
2L	8195629	8195814	common_contig_1555
2L	8196051	8196148	common_contig_1556
2L	8196584	8196718	common_contig_1557
2L	8196802	8196882	common_contig_1558
2L	8197653	8197699	common_contig_1559
2L	8207526	8207602	common_contig_1560
2L	8210353	8210475	common_contig_1561
2L	8210550	8210660	common_contig_1562
2L	8210727	8210771	common_contig_1563
2L	8213343	8213513	common_contig_1564
2L	8213782	8213965	common_contig_1565
2L	8218572	8218652	common_contig_1566
2L	8219366	8219465	common_contig_1567
2L	8219869	8219991	common_contig_1568
2L	8220045	8220434	common_contig_1569
2L	8220620	8220684	common_contig_1570
2L	8221495	8221607	common_contig_1571
2L	8222243	8222300	common_contig_1572
2L	8223223	8223392	common_contig_1573
2L	8224089	8224187	common_contig_1574
2L	8224593	8224697	common_contig_1575
2L	8225725	8226004	common_contig_1576
2L	8245751	8245932	common_contig_1577
2L	8246419	8246488	common_contig_1578
2L	8246861	8246941	common_contig_1579
2L	8247067	8247361	common_contig_1580
2L	8252235	8252536	common_contig_1581
2L	8252597	8252776	common_contig_1582
2L	8260696	8260832	common_contig_1583
2L	8260946	8261042	common_contig_1584
2L	8261804	8261868	common_contig_1585
2L	8301945	8302033	common_contig_1586
2L	8302767	8302805	common_contig_1587
2L	8304173	8304373	common_contig_1588
2L	8304735	8304772	common_contig_1589
2L	8304890	8304986	common_contig_1590
2L	8305048	8305112	common_contig_1591
2L	8306970	8307032	common_contig_1592
2L	8307216	8307255	common_contig_1593
2L	8320361	8320408	common_contig_1594
2L	8320602	8320899	common_contig_1595
2L	8321285	8321445	common_contig_1596
2L	8321948	8321977	common_contig_1597
2L	8322773	8322951	common_contig_1598
2L	8325199	8325245	common_contig_1599
2L	8329074	8329174	common_contig_1600
2L	8329659	8329664	common_contig_1601
2L	8332303	8332387	common_contig_1602
2L	8338300	8338356	common_contig_1603
2L	8338588	8338665	common_contig_1604
2L	8340180	8340315	common_contig_1605
2L	8340864	8341159	common_contig_1606
2L	8349075	8349265	common_contig_1607
2L	8349280	8349455	common_contig_1608
2L	8349790	8349914	common_contig_1609
2L	8363699	8363742	common_contig_1610
2L	8364185	8364216	common_contig_1611
2L	8367093	8367153	common_contig_1612
2L	8367313	8367671	common_contig_1613
2L	8367790	8367871	common_contig_1614
2L	8367930	8368018	common_contig_1615
2L	8372492	8372502	common_contig_1616
2L	8373540	8373650	common_contig_1617
2L	8378367	8378481	common_contig_1618
2L	8380492	8380535	common_contig_1619
2L	8381936	8381974	common_contig_1620
2L	8386471	8386644	common_contig_1621
2L	8387658	8387822	common_contig_1622
2L	8387902	8388031	common_contig_1623
2L	8404133	8404176	common_contig_1624
2L	8406376	8406467	common_contig_1625
2L	8407829	8408048	common_contig_1626
2L	8415738	8415785	common_contig_1627
2L	8415785	8415797	common_contig_1628
2L	8419894	8419955	common_contig_1629
2L	8426871	8426896	common_contig_1630
2L	8427153	8427368	common_contig_1631
2L	8427606	8427669	common_contig_1632
2L	8428603	8428611	common_contig_1633
2L	8431553	8431600	common_contig_1634
2L	8431876	8431951	common_contig_1635
2L	8492964	8493092	common_contig_1636
2L	8493744	8493781	common_contig_1637
2L	8506636	8506749	common_contig_1638
2L	8515124	8515183	common_contig_1639
2L	8516760	8516819	common_contig_1640
2L	8523447	8523550	common_contig_1641
2L	8544569	8544712	common_contig_1642
2L	8565394	8565432	common_contig_1643
2L	8639852	8639894	common_contig_1644
2L	8640592	8640695	common_contig_1645
2L	8645080	8645220	common_contig_1646
2L	8655274	8655368	common_contig_1647
2L	8655704	8655824	common_contig_1648
2L	8655901	8655936	common_contig_1649
2L	8656359	8656488	common_contig_1650
2L	8660293	8660364	common_contig_1651
2L	8660648	8660751	common_contig_1652
2L	8661148	8661275	common_contig_1653
2L	8661412	8661487	common_contig_1654
2L	8662442	8662460	common_contig_1655
2L	8662863	8663137	common_contig_1656
2L	8664156	8664204	common_contig_1657
2L	8665444	8665509	common_contig_1658
2L	8666039	8666342	common_contig_1659
2L	8674760	8674887	common_contig_1660
2L	8675966	8676045	common_contig_1661
2L	8686614	8686840	common_contig_1662
2L	8687889	8688275	common_contig_1663
2L	8688616	8688694	common_contig_1664
2L	8688921	8689004	common_contig_1665
2L	8689133	8689308	common_contig_1666
2L	8689825	8689904	common_contig_1667
2L	8710722	8711520	common_contig_1668
2L	8711710	8711869	common_contig_1669
2L	8712685	8712762	common_contig_1670
2L	8713098	8713203	common_contig_1671
2L	8825657	8825719	common_contig_1672
2L	8915757	8916048	common_contig_1673
2L	8922992	8923251	common_contig_1674
2L	8925207	8925465	common_contig_1675
2L	8925619	8926403	common_contig_1676
2L	8927179	8927474	common_contig_1677
2L	8927578	8927707	common_contig_1678
2L	8929756	8930342	common_contig_1679
2L	8931079	8931163	common_contig_1680
2L	8940277	8940281	common_contig_1681
2L	8941000	8941072	common_contig_1682
2L	8944237	8944277	common_contig_1683
2L	8996931	8996991	common_contig_1684
2L	9013084	9013123	common_contig_1685
2L	9053369	9053413	common_contig_1686
2L	9062447	9062506	common_contig_1687
2L	9066097	9066116	common_contig_1688
2L	9156498	9156594	common_contig_1689
2L	9161130	9161185	common_contig_1690
2L	9161392	9161830	common_contig_1691
2L	9162075	9162118	common_contig_1692
2L	9163139	9163522	common_contig_1693
2L	9165959	9166127	common_contig_1694
2L	9238969	9239300	common_contig_1695
2L	9241374	9241546	common_contig_1696
2L	9241604	9241799	common_contig_1697
2L	9243233	9243368	common_contig_1698
2L	9243620	9243661	common_contig_1699
2L	9256577	9256593	common_contig_1700
2L	9291054	9291113	common_contig_1701
2L	9333582	9333796	common_contig_1702
2L	9333796	9333828	common_contig_1703
2L	9338004	9338065	common_contig_1704
2L	9338430	9338455	common_contig_1705
2L	9379741	9379857	common_contig_1706
2L	9387664	9387754	common_contig_1707
2L	9389828	9389866	common_contig_1708
2L	9390040	9390136	common_contig_1709
2L	9390245	9390353	common_contig_1710
2L	9427314	9427614	common_contig_1711
2L	9437503	9437530	common_contig_1712
2L	9460051	9460270	common_contig_1713
2L	9460502	9460752	common_contig_1714
2L	9460958	9461761	common_contig_1715
2L	9491724	9491937	common_contig_1716
2L	9491944	9492001	common_contig_1717
2L	9492625	9492672	common_contig_1718
2L	9494216	9494656	common_contig_1719
2L	9494668	9494724	common_contig_1720
2L	9515312	9515475	common_contig_1721
2L	9518289	9518443	common_contig_1722
2L	9519195	9519298	common_contig_1723
2L	9519398	9519487	common_contig_1724
2L	9534884	9535010	common_contig_1725
2L	9535059	9535208	common_contig_1726
2L	9536078	9536164	common_contig_1727
2L	9536919	9537084	common_contig_1728
2L	9539616	9539705	common_contig_1729
2L	9548900	9548993	common_contig_1730
2L	9551717	9551771	common_contig_1731
2L	9553588	9553725	common_contig_1732
2L	9553809	9553941	common_contig_1733
2L	9554006	9554267	common_contig_1734
2L	9555287	9555500	common_contig_1735
2L	9555635	9555837	common_contig_1736
2L	9556191	9556307	common_contig_1737
2L	9571529	9571616	common_contig_1738
2L	9571842	9571896	common_contig_1739
2L	9571984	9572336	common_contig_1740
2L	9574469	9575038	common_contig_1741
2L	9575295	9575411	common_contig_1742
2L	9576517	9576713	common_contig_1743
2L	9615523	9615539	common_contig_1744
2L	9616851	9616902	common_contig_1745
2L	9621143	9621382	common_contig_1746
2L	9650847	9650905	common_contig_1747
2L	9653822	9653990	common_contig_1748
2L	9655084	9655231	common_contig_1749
2L	9655848	9655969	common_contig_1750
2L	9667767	9667816	common_contig_1751
2L	9683078	9683130	common_contig_1752
2L	9683550	9683572	common_contig_1753
2L	9683701	9683789	common_contig_1754
2L	9696190	9696303	common_contig_1755
2L	9699141	9699146	common_contig_1756
2L	9700001	9700044	common_contig_1757
2L	9703297	9703367	common_contig_1758
2L	9709622	9709716	common_contig_1759
2L	9710782	9710856	common_contig_1760
2L	9711125	9711167	common_contig_1761
2L	9711536	9711580	common_contig_1762
2L	9712248	9712318	common_contig_1763
2L	9715229	9715267	common_contig_1764
2L	9716749	9716790	common_contig_1765
2L	9717868	9718010	common_contig_1766
2L	9718264	9718525	common_contig_1767
2L	9732913	9733036	common_contig_1768
2L	9736691	9736730	common_contig_1769
2L	9736730	9736769	common_contig_1770
2L	9742373	9742389	common_contig_1771
2L	9759694	9760047	common_contig_1772
2L	9761584	9762105	common_contig_1773
2L	9763560	9763699	common_contig_1774
2L	9763836	9764145	common_contig_1775
2L	9764769	9764930	common_contig_1776
2L	9787311	9787343	common_contig_1777
2L	9788846	9788893	common_contig_1778
2L	9789372	9789401	common_contig_1779
2L	9789783	9789874	common_contig_1780
2L	9789883	9789913	common_contig_1781
2L	9790936	9790997	common_contig_1782
2L	9794005	9794085	common_contig_1783
2L	9796000	9796035	common_contig_1784
2L	9797684	9797845	common_contig_1785
2L	9797912	9798127	common_contig_1786
2L	9807307	9807420	common_contig_1787
2L	9869532	9869904	common_contig_1788
2L	9877135	9877225	common_contig_1789
2L	9885855	9885920	common_contig_1790
2L	9888404	9888521	common_contig_1791
2L	9888667	9888782	common_contig_1792
2L	9888849	9888977	common_contig_1793
2L	9889049	9889243	common_contig_1794
2L	9889630	9889769	common_contig_1795
2L	9896273	9896290	common_contig_1796
2L	9897468	9897542	common_contig_1797
2L	9903392	9903518	common_contig_1798
2L	9904004	9904156	common_contig_1799
2L	9904283	9904354	common_contig_1800
2L	9904840	9905013	common_contig_1801
2L	9905019	9905083	common_contig_1802
2L	9905873	9905901	common_contig_1803
2L	9906184	9906260	common_contig_1804
2L	9907060	9907073	common_contig_1805
2L	9907456	9907548	common_contig_1806
2L	9908426	9908491	common_contig_1807
2L	9912954	9913067	common_contig_1808
2L	9915273	9915275	common_contig_1809
2L	9915620	9915791	common_contig_1810
2L	9916051	9916348	common_contig_1811
2L	9917040	9917179	common_contig_1812
2L	9917944	9918080	common_contig_1813
2L	9918084	9918158	common_contig_1814
2L	9918873	9919075	common_contig_1815
2L	9919174	9919316	common_contig_1816
2L	9919376	9919526	common_contig_1817
2L	9920854	9920987	common_contig_1818
2L	9935484	9935522	common_contig_1819
2L	9936195	9936230	common_contig_1820
2L	9936449	9936558	common_contig_1821
2L	9937654	9937845	common_contig_1822
2L	9941520	9941631	common_contig_1823
2L	9942169	9942402	common_contig_1824
2L	9942478	9942525	common_contig_1825
2L	9942681	9942810	common_contig_1826
2L	9942890	9943057	common_contig_1827
2L	9944292	9944685	common_contig_1828
2L	9962813	9962855	common_contig_1829
2L	9967613	9967647	common_contig_1830
2L	9967935	9967963	common_contig_1831
2L	9968313	9968337	common_contig_1832
2L	9994540	9994603	common_contig_1833
2L	10005573	10006400	common_contig_1834
2L	10006476	10006585	common_contig_1835
2L	10006908	10007178	common_contig_1836
2L	10007255	10007305	common_contig_1837
2L	10007416	10007503	common_contig_1838
2L	10007567	10007836	common_contig_1839
2L	10008124	10008194	common_contig_1840
2L	10009406	10009492	common_contig_1841
2L	10010738	10011025	common_contig_1842
2L	10011605	10011758	common_contig_1843
2L	10012408	10012508	common_contig_1844
2L	10013126	10013163	common_contig_1845
2L	10032889	10032918	common_contig_1846
2L	10036818	10036860	common_contig_1847
2L	10037165	10037195	common_contig_1848
2L	10038217	10038380	common_contig_1849
2L	10038692	10038893	common_contig_1850
2L	10038895	10038930	common_contig_1851
2L	10068234	10068330	common_contig_1852
2L	10201107	10201148	common_contig_1853
2L	10201225	10201238	common_contig_1854
2L	10201595	10201605	common_contig_1855
2L	10203382	10203662	common_contig_1856
2L	10204172	10204289	common_contig_1857
2L	10214122	10214181	common_contig_1858
2L	10215056	10215445	common_contig_1859
2L	10216510	10216802	common_contig_1860
2L	10216861	10217010	common_contig_1861
2L	10217348	10217533	common_contig_1862
2L	10217600	10217677	common_contig_1863
2L	10217883	10217954	common_contig_1864
2L	10218013	10218023	common_contig_1865
2L	10218228	10218402	common_contig_1866
2L	10218779	10218890	common_contig_1867
2L	10222201	10222212	common_contig_1868
2L	10224967	10225111	common_contig_1869
2L	10232535	10232635	common_contig_1870
2L	10233482	10233561	common_contig_1871
2L	10233755	10233864	common_contig_1872
2L	10240503	10240508	common_contig_1873
2L	10240680	10240770	common_contig_1874
2L	10241846	10241921	common_contig_1875
2L	10242993	10243260	common_contig_1876
2L	10247511	10247570	common_contig_1877
2L	10247852	10247930	common_contig_1878
2L	10248195	10248309	common_contig_1879
2L	10248523	10248713	common_contig_1880
2L	10248819	10248855	common_contig_1881
2L	10249113	10249150	common_contig_1882
2L	10250281	10250334	common_contig_1883
2L	10250892	10250932	common_contig_1884
2L	10254735	10254801	common_contig_1885
2L	10255720	10255800	common_contig_1886
2L	10264147	10264177	common_contig_1887
2L	10264561	10264568	common_contig_1888
2L	10264762	10264886	common_contig_1889
2L	10265827	10265863	common_contig_1890
2L	10273197	10273289	common_contig_1891
2L	10273477	10273535	common_contig_1892
2L	10281939	10282057	common_contig_1893
2L	10287993	10288198	common_contig_1894
2L	10288564	10288594	common_contig_1895
2L	10290351	10290471	common_contig_1896
2L	10292230	10292274	common_contig_1897
2L	10304074	10304485	common_contig_1898
2L	10304827	10304936	common_contig_1899
2L	10305147	10305225	common_contig_1900
2L	10307192	10307244	common_contig_1901
2L	10307583	10307978	common_contig_1902
2L	10308180	10308261	common_contig_1903
2L	10308546	10308563	common_contig_1904
2L	10308812	10308954	common_contig_1905
2L	10309370	10309398	common_contig_1906
2L	10310727	10310752	common_contig_1907
2L	10312301	10312363	common_contig_1908
2L	10312964	10313000	common_contig_1909
2L	10313899	10314005	common_contig_1910
2L	10314063	10314079	common_contig_1911
2L	10315570	10315652	common_contig_1912
2L	10317510	10317568	common_contig_1913
2L	10319500	10319558	common_contig_1914
2L	10328498	10328545	common_contig_1915
2L	10329322	10329347	common_contig_1916
2L	10329992	10330038	common_contig_1917
2L	10331752	10331804	common_contig_1918
2L	10331986	10332676	common_contig_1919
2L	10332739	10332818	common_contig_1920
2L	10337368	10337525	common_contig_1921
2L	10341025	10341079	common_contig_1922
2L	10343487	10343584	common_contig_1923
2L	10357027	10357423	common_contig_1924
2L	10357489	10357873	common_contig_1925
2L	10358196	10358232	common_contig_1926
2L	10358535	10358648	common_contig_1927
2L	10358764	10358871	common_contig_1928
2L	10360010	10360153	common_contig_1929
2L	10361665	10361905	common_contig_1930
2L	10365490	10365562	common_contig_1931
2L	10365767	10365800	common_contig_1932
2L	10368601	10368838	common_contig_1933
2L	10368958	10369098	common_contig_1934
2L	10369282	10369372	common_contig_1935
2L	10369616	10369662	common_contig_1936
2L	10370028	10370279	common_contig_1937
2L	10377803	10377942	common_contig_1938
2L	10378011	10378221	common_contig_1939
2L	10378297	10378399	common_contig_1940
2L	10378495	10378690	common_contig_1941
2L	10378924	10379044	common_contig_1942
2L	10390047	10390497	common_contig_1943
2L	10393825	10393887	common_contig_1944
2L	10396215	10396277	common_contig_1945
2L	10398035	10398133	common_contig_1946
2L	10398274	10398388	common_contig_1947
2L	10398442	10398583	common_contig_1948
2L	10398654	10398731	common_contig_1949
2L	10399322	10399486	common_contig_1950
2L	10399600	10399710	common_contig_1951
2L	10400728	10400858	common_contig_1952
2L	10401072	10401124	common_contig_1953
2L	10401358	10401453	common_contig_1954
2L	10401683	10401741	common_contig_1955
2L	10401814	10401850	common_contig_1956
2L	10401923	10401952	common_contig_1957
2L	10402406	10402527	common_contig_1958
2L	10402637	10402664	common_contig_1959
2L	10403891	10403924	common_contig_1960
2L	10409707	10409737	common_contig_1961
2L	10410541	10410587	common_contig_1962
2L	10411090	10411304	common_contig_1963
2L	10411430	10411605	common_contig_1964
2L	10411909	10411954	common_contig_1965
2L	10412073	10412126	common_contig_1966
2L	10412227	10412366	common_contig_1967
2L	10412425	10412567	common_contig_1968
2L	10412624	10412682	common_contig_1969
2L	10413321	10413422	common_contig_1970
2L	10423749	10423845	common_contig_1971
2L	10424378	10424480	common_contig_1972
2L	10424732	10424930	common_contig_1973
2L	10424992	10425220	common_contig_1974
2L	10426908	10426943	common_contig_1975
2L	10427119	10427220	common_contig_1976
2L	10431479	10431558	common_contig_1977
2L	10432302	10432502	common_contig_1978
2L	10433860	10434123	common_contig_1979
2L	10438043	10438077	common_contig_1980
2L	10438302	10438442	common_contig_1981
2L	10438591	10438672	common_contig_1982
2L	10438938	10439017	common_contig_1983
2L	10457818	10457962	common_contig_1984
2L	10458525	10458714	common_contig_1985
2L	10459898	10459917	common_contig_1986
2L	10461343	10461621	common_contig_1987
2L	10461844	10461942	common_contig_1988
2L	10463938	10463977	common_contig_1989
2L	10464330	10464449	common_contig_1990
2L	10464620	10464761	common_contig_1991
2L	10466369	10466425	common_contig_1992
2L	10471474	10471767	common_contig_1993
2L	10492331	10492499	common_contig_1994
2L	10497853	10497956	common_contig_1995
2L	10512666	10512727	common_contig_1996
2L	10512934	10513290	common_contig_1997
2L	10530156	10530175	common_contig_1998
2L	10625117	10625200	common_contig_1999
2L	10681989	10682087	common_contig_2000
[truncated: 18,339 more rows]
