# Supplementary material for: RNA-seq: technical variability and sampling
Source: BMC Genomics. 2011 Jun 6;12:293. doi: 10.1186/1471-2164-12-293 (PMC3141664; doi:10.1186/1471-2164-12-293)
Supplement: Additional file 8 — St_2c_167_common_contigs.bed. BED file containing chromosome postion, start, end and common_contig_ID for c167 experiment (Experiment 3). Format BED. View with Wordpad. [file 1471-2164-12-293-S8.BED]

dmel_mitochondrion_genome	1483	1653	common_contig_1
dmel_mitochondrion_genome	3475	3728	common_contig_2
dmel_mitochondrion_genome	4097	4167	common_contig_3
dmel_mitochondrion_genome	4657	5249	common_contig_4
dmel_mitochondrion_genome	6789	6898	common_contig_5
dmel_mitochondrion_genome	7041	7129	common_contig_6
dmel_mitochondrion_genome	7401	7443	common_contig_7
dmel_mitochondrion_genome	8474	8513	common_contig_8
dmel_mitochondrion_genome	10521	10924	common_contig_9
dmel_mitochondrion_genome	10957	11071	common_contig_10
dmel_mitochondrion_genome	11205	11371	common_contig_11
dmel_mitochondrion_genome	11957	12056	common_contig_12
dmel_mitochondrion_genome	12233	12378	common_contig_13
dmel_mitochondrion_genome	12727	13502	common_contig_14
2RHet	82263	82318	common_contig_15
2RHet	82365	82424	common_contig_16
2RHet	90698	90837	common_contig_17
2RHet	91136	91245	common_contig_18
2RHet	100628	100634	common_contig_19
2RHet	198993	199163	common_contig_20
2RHet	203351	203471	common_contig_21
2RHet	232570	232700	common_contig_22
2RHet	239914	240202	common_contig_23
2RHet	240256	240446	common_contig_24
2RHet	247335	247459	common_contig_25
2RHet	251673	251797	common_contig_26
2RHet	292497	293141	common_contig_27
2RHet	293150	293186	common_contig_28
2RHet	293809	293971	common_contig_29
2RHet	293994	294070	common_contig_30
2RHet	295051	295104	common_contig_31
2RHet	295967	296009	common_contig_32
2RHet	296167	296223	common_contig_33
2RHet	297230	297874	common_contig_34
2RHet	297883	297919	common_contig_35
2RHet	298542	298704	common_contig_36
2RHet	298727	298803	common_contig_37
2RHet	299783	299836	common_contig_38
2RHet	300700	300742	common_contig_39
2RHet	300900	300956	common_contig_40
2RHet	301963	302607	common_contig_41
2RHet	302616	302652	common_contig_42
2RHet	303275	303437	common_contig_43
2RHet	303460	303536	common_contig_44
2RHet	334551	334842	common_contig_45
2RHet	334897	335087	common_contig_46
2RHet	335194	335290	common_contig_47
2RHet	335335	335429	common_contig_48
2RHet	338848	339061	common_contig_49
2RHet	339194	339384	common_contig_50
2RHet	339465	339561	common_contig_51
2RHet	339606	339700	common_contig_52
2RHet	391176	391505	common_contig_53
2RHet	391794	391932	common_contig_54
2RHet	408698	408753	common_contig_55
2RHet	419829	419905	common_contig_56
2RHet	430088	430164	common_contig_57
2RHet	470871	471019	common_contig_58
2RHet	471083	471724	common_contig_59
2RHet	662191	662226	common_contig_60
2RHet	686889	686935	common_contig_61
2RHet	687208	687267	common_contig_62
2RHet	687352	687616	common_contig_63
2RHet	687886	687948	common_contig_64
2RHet	688030	688154	common_contig_65
2RHet	688504	688569	common_contig_66
2RHet	689777	689844	common_contig_67
2RHet	689901	689962	common_contig_68
2RHet	690209	690319	common_contig_69
2RHet	690375	690471	common_contig_70
2RHet	690651	690701	common_contig_71
2RHet	727856	727906	common_contig_72
2RHet	906271	906572	common_contig_73
2RHet	908089	908091	common_contig_74
2RHet	909344	909474	common_contig_75
2RHet	909702	909799	common_contig_76
2RHet	910892	910989	common_contig_77
2RHet	1119929	1120010	common_contig_78
2RHet	1120937	1120983	common_contig_79
2RHet	1122216	1122265	common_contig_80
2RHet	1125689	1125770	common_contig_81
2RHet	1126697	1126743	common_contig_82
2RHet	1142241	1142288	common_contig_83
2RHet	1288615	1288655	common_contig_84
2RHet	1289020	1289085	common_contig_85
2RHet	1290531	1290572	common_contig_86
2RHet	1322348	1322399	common_contig_87
2RHet	1557190	1557235	common_contig_88
2RHet	1576352	1576399	common_contig_89
2RHet	1639627	1639642	common_contig_90
2RHet	1640168	1640477	common_contig_91
2RHet	1640516	1641271	common_contig_92
2RHet	1660471	1660522	common_contig_93
2RHet	1724913	1725049	common_contig_94
2RHet	1739708	1739811	common_contig_95
2RHet	1916622	1916688	common_contig_96
2RHet	2081749	2081811	common_contig_97
2RHet	2087323	2087384	common_contig_98
2RHet	2091567	2091628	common_contig_99
2RHet	2129619	2129658	common_contig_100
2RHet	2213892	2214010	common_contig_101
2RHet	2252621	2252660	common_contig_102
2RHet	2260144	2260195	common_contig_103
2RHet	2266314	2266443	common_contig_104
2RHet	2266523	2266585	common_contig_105
2RHet	2266894	2267011	common_contig_106
2RHet	2271330	2271402	common_contig_107
2RHet	2290362	2290663	common_contig_108
2RHet	2295548	2295849	common_contig_109
2RHet	2303940	2304058	common_contig_110
2RHet	2317839	2317908	common_contig_111
2RHet	2346207	2346427	common_contig_112
2RHet	2390415	2390455	common_contig_113
2RHet	2410111	2410149	common_contig_114
2RHet	2410959	2411007	common_contig_115
2RHet	2413549	2413601	common_contig_116
2RHet	2414447	2414501	common_contig_117
2RHet	2575361	2575528	common_contig_118
2RHet	2575981	2576023	common_contig_119
2RHet	2583522	2583574	common_contig_120
2RHet	2584509	2584563	common_contig_121
2RHet	2777102	2777183	common_contig_122
2RHet	2852967	2853095	common_contig_123
2RHet	2866819	2866867	common_contig_124
2RHet	2902086	2902318	common_contig_125
2RHet	2912544	2912604	common_contig_126
2RHet	2915423	2915530	common_contig_127
2RHet	2917244	2917294	common_contig_128
2RHet	3006774	3006829	common_contig_129
2RHet	3007880	3007917	common_contig_130
2RHet	3009898	3009945	common_contig_131
2RHet	3010431	3010489	common_contig_132
2RHet	3057599	3057705	common_contig_133
2RHet	3059814	3059905	common_contig_134
2RHet	3059976	3060073	common_contig_135
2RHet	3060114	3060153	common_contig_136
2RHet	3060616	3060707	common_contig_137
2RHet	3085634	3085746	common_contig_138
2RHet	3120563	3120864	common_contig_139
2RHet	3123633	3123763	common_contig_140
2RHet	3125180	3125277	common_contig_141
2RHet	3136928	3137182	common_contig_142
2RHet	3154633	3154741	common_contig_143
2RHet	3155123	3155260	common_contig_144
2RHet	3179575	3179717	common_contig_145
2RHet	3181300	3181511	common_contig_146
2RHet	3181565	3181640	common_contig_147
2RHet	3182130	3183248	common_contig_148
2RHet	3194502	3194590	common_contig_149
2RHet	3199715	3199864	common_contig_150
2RHet	3214998	3215186	common_contig_151
2RHet	3215267	3215315	common_contig_152
2RHet	3280687	3280731	common_contig_153
2L	73479	73508	common_contig_154
2L	75078	75887	common_contig_155
2L	102452	102831	common_contig_156
2L	103005	103429	common_contig_157
2L	103530	103658	common_contig_158
2L	103849	103962	common_contig_159
2L	108145	108353	common_contig_160
2L	108584	108816	common_contig_161
2L	110394	110490	common_contig_162
2L	110752	110888	common_contig_163
2L	111904	112028	common_contig_164
2L	112679	113376	common_contig_165
2L	113427	114001	common_contig_166
2L	114220	114366	common_contig_167
2L	117236	117508	common_contig_168
2L	117822	118071	common_contig_169
2L	118139	118256	common_contig_170
2L	118363	118875	common_contig_171
2L	118926	119078	common_contig_172
2L	119141	119244	common_contig_173
2L	119823	120076	common_contig_174
2L	120414	120471	common_contig_175
2L	122828	122977	common_contig_176
2L	123147	123623	common_contig_177
2L	123856	124033	common_contig_178
2L	124087	124924	common_contig_179
2L	125069	125268	common_contig_180
2L	128798	129232	common_contig_181
2L	132095	132244	common_contig_182
2L	132469	133695	common_contig_183
2L	143367	143761	common_contig_184
2L	155378	155453	common_contig_185
2L	155851	155994	common_contig_186
2L	156419	156552	common_contig_187
2L	156736	157305	common_contig_188
2L	197385	197559	common_contig_189
2L	200120	200315	common_contig_190
2L	200376	200504	common_contig_191
2L	200742	200838	common_contig_192
2L	201123	201522	common_contig_193
2L	202568	202614	common_contig_194
2L	203993	204281	common_contig_195
2L	272033	272269	common_contig_196
2L	272550	272970	common_contig_197
2L	273990	274063	common_contig_198
2L	274806	275097	common_contig_199
2L	275319	275499	common_contig_200
2L	276738	276904	common_contig_201
2L	282164	282271	common_contig_202
2L	282656	282814	common_contig_203
2L	283816	284054	common_contig_204
2L	284748	284860	common_contig_205
2L	292451	292660	common_contig_206
2L	292716	292911	common_contig_207
2L	293406	294383	common_contig_208
2L	294443	294656	common_contig_209
2L	295136	295285	common_contig_210
2L	295338	295632	common_contig_211
2L	295699	296821	common_contig_212
2L	296969	297397	common_contig_213
2L	297915	298108	common_contig_214
2L	299035	299925	common_contig_215
2L	301658	301784	common_contig_216
2L	302021	302834	common_contig_217
2L	302989	303133	common_contig_218
2L	303167	303322	common_contig_219
2L	303837	303978	common_contig_220
2L	305004	305136	common_contig_221
2L	356398	356523	common_contig_222
2L	409179	409468	common_contig_223
2L	409531	409736	common_contig_224
2L	409790	409872	common_contig_225
2L	410127	411061	common_contig_226
2L	411128	411729	common_contig_227
2L	411782	411932	common_contig_228
2L	415113	415447	common_contig_229
2L	415512	415609	common_contig_230
2L	416779	417704	common_contig_231
2L	417821	417905	common_contig_232
2L	418578	419121	common_contig_233
2L	419943	420157	common_contig_234
2L	420282	420696	common_contig_235
2L	420911	421372	common_contig_236
2L	421789	422189	common_contig_237
2L	448950	449114	common_contig_238
2L	449250	449320	common_contig_239
2L	449435	449733	common_contig_240
2L	452605	452716	common_contig_241
2L	454326	454520	common_contig_242
2L	454810	454936	common_contig_243
2L	454985	455179	common_contig_244
2L	473031	473165	common_contig_245
2L	473216	473989	common_contig_246
2L	474052	474776	common_contig_247
2L	475026	475172	common_contig_248
2L	475239	475808	common_contig_249
2L	476698	476794	common_contig_250
2L	490847	490932	common_contig_251
2L	523744	524046	common_contig_252
2L	525388	525436	common_contig_253
2L	536022	536970	common_contig_254
2L	537036	537439	common_contig_255
2L	537549	537749	common_contig_256
2L	537863	539254	common_contig_257
2L	539307	539450	common_contig_258
2L	539515	540413	common_contig_259
2L	541425	542362	common_contig_260
2L	542418	542569	common_contig_261
2L	542984	543349	common_contig_262
2L	543407	544273	common_contig_263
2L	544326	544642	common_contig_264
2L	545802	546485	common_contig_265
2L	546528	547279	common_contig_266
2L	547969	548222	common_contig_267
2L	551149	551957	common_contig_268
2L	552076	552316	common_contig_269
2L	553791	554278	common_contig_270
2L	555512	557117	common_contig_271
2L	557730	557855	common_contig_272
2L	557951	558541	common_contig_273
2L	559302	559344	common_contig_274
2L	559498	560522	common_contig_275
2L	564197	564572	common_contig_276
2L	566685	567031	common_contig_277
2L	567077	568104	common_contig_278
2L	568595	569290	common_contig_279
2L	569348	572708	common_contig_280
2L	573041	574237	common_contig_281
2L	574780	574883	common_contig_282
2L	575150	575400	common_contig_283
2L	602837	602978	common_contig_284
2L	810598	810741	common_contig_285
2L	810817	811027	common_contig_286
2L	811254	811424	common_contig_287
2L	811634	812036	common_contig_288
2L	812562	813184	common_contig_289
2L	814155	814188	common_contig_290
2L	818291	818408	common_contig_291
2L	819976	821083	common_contig_292
2L	821452	821668	common_contig_293
2L	822853	823569	common_contig_294
2L	823630	824283	common_contig_295
2L	825994	826045	common_contig_296
2L	828004	828018	common_contig_297
2L	829302	829973	common_contig_298
2L	830151	830239	common_contig_299
2L	830734	831084	common_contig_300
2L	831177	831626	common_contig_301
2L	831711	832180	common_contig_302
2L	832973	833056	common_contig_303
2L	833637	833917	common_contig_304
2L	834892	835293	common_contig_305
2L	835345	835555	common_contig_306
2L	836535	837388	common_contig_307
2L	849893	851060	common_contig_308
2L	851407	851660	common_contig_309
2L	851717	852444	common_contig_310
2L	852507	852579	common_contig_311
2L	853189	853286	common_contig_312
2L	853537	854525	common_contig_313
2L	861850	862261	common_contig_314
2L	862316	862499	common_contig_315
2L	862564	864137	common_contig_316
2L	864186	864341	common_contig_317
2L	864393	864794	common_contig_318
2L	868680	869847	common_contig_319
2L	870476	870561	common_contig_320
2L	871404	871574	common_contig_321
2L	871640	871736	common_contig_322
2L	871805	872089	common_contig_323
2L	872205	873589	common_contig_324
2L	875103	876069	common_contig_325
2L	901515	901641	common_contig_326
2L	977971	978021	common_contig_327
2L	1004726	1004776	common_contig_328
2L	1050094	1050304	common_contig_329
2L	1050362	1050534	common_contig_330
2L	1051893	1052270	common_contig_331
2L	1052338	1052491	common_contig_332
2L	1061234	1061514	common_contig_333
2L	1076884	1076927	common_contig_334
2L	1077990	1078210	common_contig_335
2L	1078625	1078881	common_contig_336
2L	1079121	1079591	common_contig_337
2L	1080941	1081429	common_contig_338
2L	1081577	1081920	common_contig_339
2L	1081977	1082063	common_contig_340
2L	1082118	1082672	common_contig_341
2L	1082789	1083045	common_contig_342
2L	1083444	1083648	common_contig_343
2L	1103545	1103633	common_contig_344
2L	1103883	1104178	common_contig_345
2L	1105159	1105368	common_contig_346
2L	1106400	1106474	common_contig_347
2L	1114854	1115451	common_contig_348
2L	1116436	1116696	common_contig_349
2L	1117436	1117517	common_contig_350
2L	1118566	1118641	common_contig_351
2L	1128129	1128209	common_contig_352
2L	1129379	1129506	common_contig_353
2L	1131257	1132099	common_contig_354
2L	1134998	1135053	common_contig_355
2L	1143191	1143414	common_contig_356
2L	1145436	1146486	common_contig_357
2L	1146528	1146833	common_contig_358
2L	1146888	1147405	common_contig_359
2L	1147860	1148284	common_contig_360
2L	1149478	1149586	common_contig_361
2L	1149647	1150064	common_contig_362
2L	1150132	1150327	common_contig_363
2L	1150375	1150560	common_contig_364
2L	1150787	1151509	common_contig_365
2L	1151719	1151949	common_contig_366
2L	1152167	1152709	common_contig_367
2L	1152761	1153327	common_contig_368
2L	1153376	1153739	common_contig_369
2L	1158068	1158197	common_contig_370
2L	1158676	1158990	common_contig_371
2L	1159748	1160203	common_contig_372
2L	1160301	1161228	common_contig_373
2L	1161283	1161877	common_contig_374
2L	1161917	1162151	common_contig_375
2L	1162998	1163144	common_contig_376
2L	1163756	1163870	common_contig_377
2L	1165139	1165225	common_contig_378
2L	1166552	1166919	common_contig_379
2L	1166978	1167145	common_contig_380
2L	1167214	1167954	common_contig_381
2L	1168012	1168293	common_contig_382
2L	1169627	1169917	common_contig_383
2L	1171028	1171649	common_contig_384
2L	1171708	1171913	common_contig_385
2L	1172022	1172714	common_contig_386
2L	1173881	1173933	common_contig_387
2L	1175047	1175184	common_contig_388
2L	1175576	1175633	common_contig_389
2L	1176101	1176197	common_contig_390
2L	1176946	1177194	common_contig_391
2L	1177256	1177363	common_contig_392
2L	1178857	1178970	common_contig_393
2L	1180995	1181178	common_contig_394
2L	1183538	1183854	common_contig_395
2L	1184077	1184254	common_contig_396
2L	1184323	1185586	common_contig_397
2L	1186268	1186452	common_contig_398
2L	1191403	1191480	common_contig_399
2L	1191599	1191911	common_contig_400
2L	1191980	1192164	common_contig_401
2L	1192254	1192468	common_contig_402
2L	1192511	1192626	common_contig_403
2L	1196209	1196707	common_contig_404
2L	1221009	1221067	common_contig_405
2L	1333142	1333178	common_contig_406
2L	1612574	1612992	common_contig_407
2L	1613044	1613432	common_contig_408
2L	1613976	1614147	common_contig_409
2L	1694542	1695103	common_contig_410
2L	1695439	1695586	common_contig_411
2L	1695649	1696091	common_contig_412
2L	1698437	1698574	common_contig_413
2L	1698960	1699335	common_contig_414
2L	1699931	1700327	common_contig_415
2L	1701230	1701362	common_contig_416
2L	1701643	1701810	common_contig_417
2L	1704902	1705114	common_contig_418
2L	1705399	1706754	common_contig_419
2L	1707219	1707293	common_contig_420
2L	1708060	1708253	common_contig_421
2L	1708282	1708408	common_contig_422
2L	1708457	1708659	common_contig_423
2L	1708812	1709078	common_contig_424
2L	1709179	1709335	common_contig_425
2L	1709611	1709809	common_contig_426
2L	1709880	1709963	common_contig_427
2L	1710037	1710098	common_contig_428
2L	1710209	1710412	common_contig_429
2L	1710839	1711290	common_contig_430
2L	1716521	1716701	common_contig_431
2L	1716742	1717231	common_contig_432
2L	1717589	1717821	common_contig_433
2L	1717878	1718151	common_contig_434
2L	1718419	1718494	common_contig_435
2L	1718669	1718903	common_contig_436
2L	1723873	1724017	common_contig_437
2L	1724054	1724201	common_contig_438
2L	1725148	1726663	common_contig_439
2L	1727637	1727847	common_contig_440
2L	1728794	1728945	common_contig_441
2L	1729898	1729977	common_contig_442
2L	1750849	1750912	common_contig_443
2L	1801701	1801736	common_contig_444
2L	1934479	1934645	common_contig_445
2L	1941575	1941677	common_contig_446
2L	1941755	1941903	common_contig_447
2L	1941971	1942046	common_contig_448
2L	1942123	1942183	common_contig_449
2L	1942251	1942451	common_contig_450
2L	1942778	1943093	common_contig_451
2L	1974128	1974482	common_contig_452
2L	1974558	1974816	common_contig_453
2L	1974876	1974997	common_contig_454
2L	1975061	1975239	common_contig_455
2L	1984028	1984110	common_contig_456
2L	1984200	1984273	common_contig_457
2L	1984543	1985404	common_contig_458
2L	1985471	1985725	common_contig_459
2L	1985777	1985886	common_contig_460
2L	1985946	1986109	common_contig_461
2L	1987580	1987734	common_contig_462
2L	1988283	1988936	common_contig_463
2L	2037772	2038010	common_contig_464
2L	2040261	2040359	common_contig_465
2L	2040422	2040443	common_contig_466
2L	2041647	2041682	common_contig_467
2L	2042651	2042851	common_contig_468
2L	2042909	2043254	common_contig_469
2L	2043341	2043420	common_contig_470
2L	2044211	2044249	common_contig_471
2L	2127403	2127493	common_contig_472
2L	2128275	2129077	common_contig_473
2L	2129130	2129220	common_contig_474
2L	2130836	2131255	common_contig_475
2L	2134435	2134974	common_contig_476
2L	2135036	2136646	common_contig_477
2L	2136723	2136880	common_contig_478
2L	2137984	2138084	common_contig_479
2L	2139745	2140312	common_contig_480
2L	2141221	2141494	common_contig_481
2L	2150351	2150652	common_contig_482
2L	2150916	2151011	common_contig_483
2L	2157037	2157202	common_contig_484
2L	2157450	2157553	common_contig_485
2L	2157971	2158175	common_contig_486
2L	2158468	2159245	common_contig_487
2L	2159312	2160582	common_contig_488
2L	2177847	2177960	common_contig_489
2L	2178295	2178548	common_contig_490
2L	2189999	2190122	common_contig_491
2L	2190730	2191072	common_contig_492
2L	2191906	2192090	common_contig_493
2L	2192147	2192301	common_contig_494
2L	2212735	2213331	common_contig_495
2L	2213410	2213561	common_contig_496
2L	2213611	2213763	common_contig_497
2L	2213889	2214016	common_contig_498
2L	2216563	2216665	common_contig_499
2L	2218181	2218508	common_contig_500
2L	2219226	2219332	common_contig_501
2L	2219775	2219864	common_contig_502
2L	2220320	2220577	common_contig_503
2L	2225747	2225923	common_contig_504
2L	2226059	2226216	common_contig_505
2L	2226536	2227286	common_contig_506
2L	2229254	2229422	common_contig_507
2L	2230466	2230657	common_contig_508
2L	2230699	2231027	common_contig_509
2L	2231878	2232192	common_contig_510
2L	2232256	2233050	common_contig_511
2L	2233108	2233684	common_contig_512
2L	2234230	2234347	common_contig_513
2L	2234411	2234868	common_contig_514
2L	2234928	2235203	common_contig_515
2L	2236310	2236652	common_contig_516
2L	2297653	2297688	common_contig_517
2L	2360452	2360581	common_contig_518
2L	2360622	2360812	common_contig_519
2L	2360962	2361096	common_contig_520
2L	2361148	2361585	common_contig_521
2L	2364606	2364708	common_contig_522
2L	2364890	2364973	common_contig_523
2L	2372464	2372775	common_contig_524
2L	2372826	2373074	common_contig_525
2L	2373134	2373432	common_contig_526
2L	2373481	2373821	common_contig_527
2L	2490737	2491440	common_contig_528
2L	2491517	2492201	common_contig_529
2L	2492249	2492408	common_contig_530
2L	2492492	2492642	common_contig_531
2L	2492976	2493177	common_contig_532
2L	2495378	2495487	common_contig_533
2L	2495570	2495836	common_contig_534
2L	2569839	2569892	common_contig_535
2L	2579277	2579430	common_contig_536
2L	2579483	2579570	common_contig_537
2L	2579619	2579796	common_contig_538
2L	2580331	2580583	common_contig_539
2L	2580634	2581069	common_contig_540
2L	2581890	2582113	common_contig_541
2L	2582173	2582399	common_contig_542
2L	2582467	2582813	common_contig_543
2L	2582858	2583318	common_contig_544
2L	2583534	2584129	common_contig_545
2L	2584256	2584404	common_contig_546
2L	2585170	2585379	common_contig_547
2L	2737037	2737071	common_contig_548
2L	2737422	2737501	common_contig_549
2L	2738683	2738773	common_contig_550
2L	2739089	2739175	common_contig_551
2L	2740390	2740459	common_contig_552
2L	2740521	2740651	common_contig_553
2L	2741098	2741482	common_contig_554
2L	2741559	2743190	common_contig_555
2L	2747303	2748263	common_contig_556
2L	2748316	2748579	common_contig_557
2L	2753232	2753671	common_contig_558
2L	2755997	2756183	common_contig_559
2L	2756240	2756475	common_contig_560
2L	2756557	2756930	common_contig_561
2L	2758542	2759114	common_contig_562
2L	2763610	2763748	common_contig_563
2L	2766264	2766502	common_contig_564
2L	2766763	2766989	common_contig_565
2L	2767943	2768226	common_contig_566
2L	2768286	2768530	common_contig_567
2L	2768706	2768888	common_contig_568
2L	2770451	2770778	common_contig_569
2L	2789460	2789503	common_contig_570
2L	2856117	2856185	common_contig_571
2L	2856236	2856316	common_contig_572
2L	2857265	2857581	common_contig_573
2L	2864963	2865419	common_contig_574
2L	2865482	2865574	common_contig_575
2L	2866324	2866741	common_contig_576
2L	2866814	2866994	common_contig_577
2L	2867335	2867741	common_contig_578
2L	2868747	2868781	common_contig_579
2L	2869317	2869556	common_contig_580
2L	2870685	2870935	common_contig_581
2L	2870998	2871698	common_contig_582
2L	2873628	2874428	common_contig_583
2L	2875384	2875459	common_contig_584
2L	2876216	2876297	common_contig_585
2L	2877172	2877250	common_contig_586
2L	2877619	2877804	common_contig_587
2L	2877867	2878031	common_contig_588
2L	2880769	2880921	common_contig_589
2L	2881376	2882533	common_contig_590
2L	2884983	2885196	common_contig_591
2L	2924662	2924756	common_contig_592
2L	2968518	2969628	common_contig_593
2L	2970013	2970653	common_contig_594
2L	2970707	2970912	common_contig_595
2L	2970981	2971052	common_contig_596
2L	2971119	2971200	common_contig_597
2L	2971256	2972419	common_contig_598
2L	2973166	2973320	common_contig_599
2L	2973429	2973992	common_contig_600
2L	2975157	2975239	common_contig_601
2L	2979641	2979714	common_contig_602
2L	2980471	2980574	common_contig_603
2L	2980636	2980711	common_contig_604
2L	2985240	2985413	common_contig_605
2L	2985698	2985845	common_contig_606
2L	2988223	2988385	common_contig_607
2L	2988437	2988681	common_contig_608
2L	2989180	2989339	common_contig_609
2L	2993042	2993178	common_contig_610
2L	2993567	2994409	common_contig_611
2L	2994668	2994878	common_contig_612
2L	2995431	2996445	common_contig_613
2L	2996499	2997062	common_contig_614
2L	2997788	2997946	common_contig_615
2L	2998427	2998563	common_contig_616
2L	3016675	3016874	common_contig_617
2L	3016919	3017123	common_contig_618
2L	3017170	3017320	common_contig_619
2L	3017382	3017725	common_contig_620
2L	3017776	3017906	common_contig_621
2L	3017954	3018023	common_contig_622
2L	3018211	3018285	common_contig_623
2L	3019513	3019929	common_contig_624
2L	3019987	3020141	common_contig_625
2L	3021593	3021744	common_contig_626
2L	3022428	3022931	common_contig_627
2L	3023029	3023079	common_contig_628
2L	3025257	3025518	common_contig_629
2L	3025689	3025745	common_contig_630
2L	3025872	3026035	common_contig_631
2L	3026598	3026971	common_contig_632
2L	3027043	3027282	common_contig_633
2L	3027339	3027425	common_contig_634
2L	3028357	3029002	common_contig_635
2L	3030704	3030948	common_contig_636
2L	3030994	3031251	common_contig_637
2L	3031949	3032233	common_contig_638
2L	3035564	3037248	common_contig_639
2L	3046788	3046857	common_contig_640
2L	3056613	3056925	common_contig_641
2L	3059597	3060038	common_contig_642
2L	3060227	3061061	common_contig_643
2L	3067011	3067123	common_contig_644
2L	3067187	3067335	common_contig_645
2L	3067381	3067989	common_contig_646
2L	3144999	3145256	common_contig_647
2L	3145301	3145451	common_contig_648
2L	3145521	3145710	common_contig_649
2L	3148049	3148243	common_contig_650
2L	3148804	3149281	common_contig_651
2L	3160202	3160511	common_contig_652
2L	3160831	3161199	common_contig_653
2L	3161255	3161527	common_contig_654
2L	3161904	3162111	common_contig_655
2L	3162554	3162630	common_contig_656
2L	3163007	3163214	common_contig_657
2L	3163651	3164083	common_contig_658
2L	3166976	3167142	common_contig_659
2L	3167197	3167560	common_contig_660
2L	3167624	3167974	common_contig_661
2L	3168035	3168381	common_contig_662
2L	3168616	3168766	common_contig_663
2L	3169114	3169242	common_contig_664
2L	3295100	3295225	common_contig_665
2L	3329437	3329557	common_contig_666
2L	3363358	3363432	common_contig_667
2L	3363534	3363689	common_contig_668
2L	3364444	3364648	common_contig_669
2L	3376001	3376420	common_contig_670
2L	3376479	3376617	common_contig_671
2L	3449721	3449987	common_contig_672
2L	3450176	3450298	common_contig_673
2L	3450348	3451249	common_contig_674
2L	3451295	3451461	common_contig_675
2L	3451517	3451572	common_contig_676
2L	3452557	3452671	common_contig_677
2L	3452737	3453111	common_contig_678
2L	3453419	3453618	common_contig_679
2L	3453932	3454105	common_contig_680
2L	3466782	3467062	common_contig_681
2L	3467133	3467262	common_contig_682
2L	3478440	3478764	common_contig_683
2L	3479174	3479523	common_contig_684
2L	3510568	3511026	common_contig_685
2L	3511088	3512101	common_contig_686
2L	3512385	3512849	common_contig_687
2L	3512902	3513119	common_contig_688
2L	3513542	3513641	common_contig_689
2L	3514950	3515280	common_contig_690
2L	3515718	3515905	common_contig_691
2L	3516318	3516684	common_contig_692
2L	3516732	3517174	common_contig_693
2L	3712254	3712453	common_contig_694
2L	4067158	4067211	common_contig_695
2L	4189525	4189656	common_contig_696
2L	4190069	4190492	common_contig_697
2L	4190554	4190820	common_contig_698
2L	4193305	4193484	common_contig_699
2L	4193538	4193682	common_contig_700
2L	4194811	4194955	common_contig_701
2L	4195017	4195095	common_contig_702
2L	4195537	4195668	common_contig_703
2L	4195734	4195907	common_contig_704
2L	4196475	4196786	common_contig_705
2L	4197268	4197362	common_contig_706
2L	4224654	4224741	common_contig_707
2L	4226846	4226958	common_contig_708
2L	4228002	4228576	common_contig_709
2L	4302461	4302504	common_contig_710
2L	4372005	4372236	common_contig_711
2L	4378906	4380128	common_contig_712
2L	4386383	4386467	common_contig_713
2L	4393050	4393199	common_contig_714
2L	4393271	4393433	common_contig_715
2L	4393529	4393715	common_contig_716
2L	4444895	4444971	common_contig_717
2L	4445193	4445337	common_contig_718
2L	4446122	4446376	common_contig_719
2L	4448360	4448564	common_contig_720
2L	4453329	4454265	common_contig_721
2L	4455252	4455748	common_contig_722
2L	4456388	4456512	common_contig_723
2L	4458151	4458302	common_contig_724
2L	4459084	4459207	common_contig_725
2L	4459266	4459422	common_contig_726
2L	4462655	4462853	common_contig_727
2L	4829429	4829849	common_contig_728
2L	4830046	4830400	common_contig_729
2L	4830469	4830656	common_contig_730
2L	4836485	4836967	common_contig_731
2L	4837231	4837533	common_contig_732
2L	4837837	4837919	common_contig_733
2L	4841863	4841936	common_contig_734
2L	4843723	4844111	common_contig_735
2L	4844165	4844646	common_contig_736
2L	4844709	4844766	common_contig_737
2L	4845082	4845167	common_contig_738
2L	4845246	4845575	common_contig_739
2L	4845634	4846216	common_contig_740
2L	4849504	4849637	common_contig_741
2L	4872724	4872760	common_contig_742
2L	4883364	4883594	common_contig_743
2L	4892130	4892198	common_contig_744
2L	4893944	4893994	common_contig_745
2L	4901398	4901630	common_contig_746
2L	4902465	4902593	common_contig_747
2L	4902664	4902910	common_contig_748
2L	4902974	4903492	common_contig_749
2L	4944264	4944421	common_contig_750
2L	4944478	4944637	common_contig_751
2L	4944927	4945067	common_contig_752
2L	4945627	4945665	common_contig_753
2L	4946110	4946221	common_contig_754
2L	4946907	4947034	common_contig_755
2L	4967015	4967520	common_contig_756
2L	4967689	4967757	common_contig_757
2L	4967956	4968132	common_contig_758
2L	4968419	4968488	common_contig_759
2L	4969285	4969359	common_contig_760
2L	4971079	4971219	common_contig_761
2L	4974011	4974153	common_contig_762
2L	4974274	4975109	common_contig_763
2L	4975143	4975253	common_contig_764
2L	4975401	4975845	common_contig_765
2L	4976221	4976315	common_contig_766
2L	4977304	4977666	common_contig_767
2L	4977752	4977996	common_contig_768
2L	4978566	4978707	common_contig_769
2L	4978776	4978862	common_contig_770
2L	4979140	4979324	common_contig_771
2L	4979696	4979975	common_contig_772
2L	4991640	4991648	common_contig_773
2L	4994180	4994280	common_contig_774
2L	4994333	4994449	common_contig_775
2L	4994504	4994721	common_contig_776
2L	4994786	4994995	common_contig_777
2L	5008225	5009375	common_contig_778
2L	5009938	5010676	common_contig_779
2L	5010738	5010807	common_contig_780
2L	5011107	5011345	common_contig_781
2L	5011407	5012067	common_contig_782
2L	5012156	5012936	common_contig_783
2L	5013207	5013435	common_contig_784
2L	5013495	5013612	common_contig_785
2L	5013666	5015592	common_contig_786
2L	5015691	5017966	common_contig_787
2L	5018468	5018515	common_contig_788
2L	5018573	5018757	common_contig_789
2L	5027033	5027120	common_contig_790
2L	5027359	5027418	common_contig_791
2L	5030134	5030247	common_contig_792
2L	5030732	5030790	common_contig_793
2L	5030855	5031809	common_contig_794
2L	5031869	5032374	common_contig_795
2L	5032499	5033955	common_contig_796
2L	5034010	5034983	common_contig_797
2L	5035058	5036210	common_contig_798
2L	5036470	5037036	common_contig_799
2L	5040843	5041539	common_contig_800
2L	5041683	5041838	common_contig_801
2L	5042483	5042676	common_contig_802
2L	5042964	5043047	common_contig_803
2L	5043276	5043390	common_contig_804
2L	5045817	5045924	common_contig_805
2L	5046137	5047216	common_contig_806
2L	5047267	5047490	common_contig_807
2L	5051185	5051576	common_contig_808
2L	5051629	5052324	common_contig_809
2L	5052647	5052774	common_contig_810
2L	5055618	5055949	common_contig_811
2L	5056241	5056637	common_contig_812
2L	5058421	5058686	common_contig_813
2L	5058778	5059563	common_contig_814
2L	5059630	5059766	common_contig_815
2L	5071095	5071167	common_contig_816
2L	5071217	5071364	common_contig_817
2L	5071599	5072163	common_contig_818
2L	5073345	5073430	common_contig_819
2L	5073619	5073685	common_contig_820
2L	5074090	5074325	common_contig_821
2L	5074418	5074477	common_contig_822
2L	5078234	5078404	common_contig_823
2L	5099517	5099677	common_contig_824
2L	5099735	5099917	common_contig_825
2L	5100008	5100157	common_contig_826
2L	5210480	5210699	common_contig_827
2L	5210751	5210889	common_contig_828
2L	5210954	5211070	common_contig_829
2L	5211181	5211821	common_contig_830
2L	5211881	5212151	common_contig_831
2L	5212213	5212397	common_contig_832
2L	5305720	5305794	common_contig_833
2L	5307561	5307912	common_contig_834
2L	5308021	5309990	common_contig_835
2L	5327501	5327682	common_contig_836
2L	5327744	5327869	common_contig_837
2L	5414858	5414904	common_contig_838
2L	5429876	5429919	common_contig_839
2L	5519212	5519410	common_contig_840
2L	5520253	5520557	common_contig_841
2L	5521127	5521380	common_contig_842
2L	5524342	5524609	common_contig_843
2L	5539572	5539653	common_contig_844
2L	5539696	5540116	common_contig_845
2L	5540158	5540308	common_contig_846
2L	5541143	5541335	common_contig_847
2L	5541419	5541662	common_contig_848
2L	5541711	5541988	common_contig_849
2L	5542557	5542661	common_contig_850
2L	5543320	5543806	common_contig_851
2L	5544029	5544749	common_contig_852
2L	5544798	5545687	common_contig_853
2L	5546188	5546545	common_contig_854
2L	5669270	5669314	common_contig_855
2L	5759677	5759788	common_contig_856
2L	5800678	5800755	common_contig_857
2L	5801685	5801909	common_contig_858
2L	5802271	5802602	common_contig_859
2L	5802831	5803535	common_contig_860
2L	5944333	5944439	common_contig_861
2L	5946052	5946138	common_contig_862
2L	5972181	5972742	common_contig_863
2L	5976600	5976795	common_contig_864
2L	5979397	5979708	common_contig_865
2L	5979908	5980103	common_contig_866
2L	5982601	5982825	common_contig_867
2L	5982999	5983247	common_contig_868
2L	5984003	5984636	common_contig_869
2L	5984709	5984951	common_contig_870
2L	5985014	5985564	common_contig_871
2L	5986376	5986901	common_contig_872
2L	5987605	5988505	common_contig_873
2L	5990550	5992046	common_contig_874
2L	5992478	5992697	common_contig_875
2L	5993476	5993559	common_contig_876
2L	5995029	5995338	common_contig_877
2L	6034871	6035053	common_contig_878
2L	6035281	6035553	common_contig_879
2L	6041326	6041685	common_contig_880
2L	6042075	6042630	common_contig_881
2L	6044444	6045107	common_contig_882
2L	6046643	6047892	common_contig_883
2L	6048749	6048941	common_contig_884
2L	6049020	6049346	common_contig_885
2L	6049405	6049535	common_contig_886
2L	6050073	6050429	common_contig_887
2L	6051617	6051859	common_contig_888
2L	6052722	6052912	common_contig_889
2L	6061176	6062023	common_contig_890
2L	6062074	6062436	common_contig_891
2L	6062639	6062695	common_contig_892
2L	6063350	6063556	common_contig_893
2L	6066681	6067235	common_contig_894
2L	6067289	6067590	common_contig_895
2L	6069129	6069254	common_contig_896
2L	6069342	6069489	common_contig_897
2L	6069559	6069894	common_contig_898
2L	6070233	6070344	common_contig_899
2L	6071088	6071194	common_contig_900
2L	6072402	6072677	common_contig_901
2L	6072738	6072986	common_contig_902
2L	6073038	6073177	common_contig_903
2L	6073227	6073633	common_contig_904
2L	6073678	6073786	common_contig_905
2L	6096896	6096954	common_contig_906
2L	6097307	6097484	common_contig_907
2L	6097539	6097653	common_contig_908
2L	6098551	6098925	common_contig_909
2L	6100396	6100460	common_contig_910
2L	6121775	6121946	common_contig_911
2L	6122023	6122192	common_contig_912
2L	6122256	6122409	common_contig_913
2L	6122695	6122839	common_contig_914
2L	6122977	6123363	common_contig_915
2L	6123607	6123671	common_contig_916
2L	6125156	6125755	common_contig_917
2L	6125812	6125894	common_contig_918
2L	6126649	6126832	common_contig_919
2L	6126918	6127458	common_contig_920
2L	6338858	6339120	common_contig_921
2L	6341755	6341835	common_contig_922
2L	6342147	6342355	common_contig_923
2L	6342721	6343078	common_contig_924
2L	6344156	6344285	common_contig_925
2L	6344336	6344952	common_contig_926
2L	6345025	6345685	common_contig_927
2L	6345737	6346201	common_contig_928
2L	6375375	6376130	common_contig_929
2L	6415385	6415497	common_contig_930
2L	6415560	6416299	common_contig_931
2L	6417661	6418617	common_contig_932
2L	6418686	6419008	common_contig_933
2L	6422260	6422505	common_contig_934
2L	6428030	6428079	common_contig_935
2L	6433158	6433210	common_contig_936
2L	6437134	6437182	common_contig_937
2L	6443466	6443518	common_contig_938
2L	6456921	6457037	common_contig_939
2L	6457331	6457456	common_contig_940
2L	6457568	6457907	common_contig_941
2L	6468722	6469966	common_contig_942
2L	6471326	6471718	common_contig_943
2L	6473638	6473878	common_contig_944
2L	6474539	6474669	common_contig_945
2L	6475444	6475810	common_contig_946
2L	6476225	6476425	common_contig_947
2L	6477417	6477908	common_contig_948
2L	6477960	6479062	common_contig_949
2L	6480026	6480111	common_contig_950
2L	6480310	6480477	common_contig_951
2L	6489101	6490128	common_contig_952
2L	6490204	6490222	common_contig_953
2L	6490442	6490629	common_contig_954
2L	6493076	6493249	common_contig_955
2L	6494955	6495068	common_contig_956
2L	6498684	6499283	common_contig_957
2L	6525375	6525550	common_contig_958
2L	6525619	6525820	common_contig_959
2L	6525883	6526010	common_contig_960
2L	6557817	6557989	common_contig_961
2L	6558410	6558601	common_contig_962
2L	6558937	6559279	common_contig_963
2L	6562358	6562748	common_contig_964
2L	6612781	6613278	common_contig_965
2L	6615861	6616152	common_contig_966
2L	6616208	6616726	common_contig_967
2L	6649878	6650182	common_contig_968
2L	6652749	6653173	common_contig_969
2L	6653435	6653536	common_contig_970
2L	6653592	6653985	common_contig_971
2L	6667086	6667274	common_contig_972
2L	6667372	6667465	common_contig_973
2L	6667671	6667787	common_contig_974
2L	6668966	6669084	common_contig_975
2L	6669770	6670036	common_contig_976
2L	6671807	6671836	common_contig_977
2L	6674298	6674607	common_contig_978
2L	6676827	6677377	common_contig_979
2L	6717678	6718740	common_contig_980
2L	6719134	6719234	common_contig_981
2L	6719501	6719572	common_contig_982
2L	6720998	6721131	common_contig_983
2L	6721188	6721454	common_contig_984
2L	6721518	6721598	common_contig_985
2L	6721650	6721694	common_contig_986
2L	6722159	6722392	common_contig_987
2L	6724925	6725089	common_contig_988
2L	6725160	6725252	common_contig_989
2L	6726369	6726540	common_contig_990
2L	6726625	6726718	common_contig_991
2L	6727194	6727222	common_contig_992
2L	6727863	6728087	common_contig_993
2L	6729564	6729614	common_contig_994
2L	6729826	6729862	common_contig_995
2L	6730048	6730366	common_contig_996
2L	6730428	6730468	common_contig_997
2L	6730599	6730952	common_contig_998
2L	6779064	6779204	common_contig_999
2L	6779712	6779805	common_contig_1000
2L	6780030	6780104	common_contig_1001
2L	6786281	6786641	common_contig_1002
2L	6790470	6790737	common_contig_1003
2L	6790804	6790968	common_contig_1004
2L	6791030	6791332	common_contig_1005
2L	6791516	6791646	common_contig_1006
2L	6791697	6791840	common_contig_1007
2L	6793247	6793396	common_contig_1008
2L	6794493	6794575	common_contig_1009
2L	6832273	6832311	common_contig_1010
2L	6876822	6876857	common_contig_1011
2L	6881692	6881737	common_contig_1012
2L	6882030	6882085	common_contig_1013
2L	6906927	6907092	common_contig_1014
2L	6907232	6907298	common_contig_1015
2L	6911647	6911858	common_contig_1016
2L	6911949	6912081	common_contig_1017
2L	6912198	6912312	common_contig_1018
2L	6912994	6913064	common_contig_1019
2L	6914504	6914804	common_contig_1020
2L	6914873	6915409	common_contig_1021
2L	6917340	6918721	common_contig_1022
2L	6919517	6920183	common_contig_1023
2L	6920791	6920871	common_contig_1024
2L	6922673	6922709	common_contig_1025
2L	6923775	6924408	common_contig_1026
2L	6924680	6926744	common_contig_1027
2L	6926801	6927276	common_contig_1028
2L	6927909	6928115	common_contig_1029
2L	6928751	6928785	common_contig_1030
2L	6943933	6944025	common_contig_1031
2L	6945127	6945241	common_contig_1032
2L	6949378	6949532	common_contig_1033
2L	6953434	6953623	common_contig_1034
2L	6953997	6954327	common_contig_1035
2L	6954393	6954510	common_contig_1036
2L	6957085	6957335	common_contig_1037
2L	6958346	6958597	common_contig_1038
2L	6958654	6959042	common_contig_1039
2L	6961915	6962739	common_contig_1040
2L	6963065	6963555	common_contig_1041
2L	6964441	6965726	common_contig_1042
2L	6966784	6967397	common_contig_1043
2L	6967499	6967585	common_contig_1044
2L	6969896	6970621	common_contig_1045
2L	7015046	7015319	common_contig_1046
2L	7016437	7016501	common_contig_1047
2L	7018154	7018385	common_contig_1048
2L	7018430	7018668	common_contig_1049
2L	7019135	7019386	common_contig_1050
2L	7024878	7025055	common_contig_1051
2L	7025118	7025813	common_contig_1052
2L	7026153	7026616	common_contig_1053
2L	7026722	7027219	common_contig_1054
2L	7027621	7027745	common_contig_1055
2L	7027996	7028147	common_contig_1056
2L	7028727	7028922	common_contig_1057
2L	7032747	7033031	common_contig_1058
2L	7034120	7034169	common_contig_1059
2L	7034483	7034566	common_contig_1060
2L	7034764	7034919	common_contig_1061
2L	7035145	7035563	common_contig_1062
2L	7035637	7036037	common_contig_1063
2L	7036193	7036728	common_contig_1064
2L	7036814	7037476	common_contig_1065
2L	7040944	7041149	common_contig_1066
2L	7051368	7051650	common_contig_1067
2L	7051757	7053367	common_contig_1068
2L	7053474	7054497	common_contig_1069
2L	7054906	7054974	common_contig_1070
2L	7055418	7055661	common_contig_1071
2L	7055819	7055918	common_contig_1072
2L	7064007	7064197	common_contig_1073
2L	7064252	7064429	common_contig_1074
2L	7070415	7070947	common_contig_1075
2L	7074243	7074364	common_contig_1076
2L	7083179	7083651	common_contig_1077
2L	7084476	7084625	common_contig_1078
2L	7182790	7182917	common_contig_1079
2L	7195241	7195285	common_contig_1080
2L	7195711	7195821	common_contig_1081
2L	7196111	7196235	common_contig_1082
2L	7196313	7196467	common_contig_1083
2L	7196577	7196862	common_contig_1084
2L	7203941	7204062	common_contig_1085
2L	7385056	7385140	common_contig_1086
2L	7385470	7385486	common_contig_1087
2L	7408893	7409509	common_contig_1088
2L	7409566	7409698	common_contig_1089
2L	7427077	7427363	common_contig_1090
2L	7428039	7428219	common_contig_1091
2L	7428273	7428679	common_contig_1092
2L	7428878	7429112	common_contig_1093
2L	7429165	7429518	common_contig_1094
2L	7429575	7429684	common_contig_1095
2L	7429740	7430004	common_contig_1096
2L	7431126	7431328	common_contig_1097
2L	7783344	7783672	common_contig_1098
2L	7783975	7784309	common_contig_1099
2L	7791507	7791627	common_contig_1100
2L	7791926	7792118	common_contig_1101
2L	7792175	7793332	common_contig_1102
2L	7793501	7794083	common_contig_1103
2L	7794148	7794527	common_contig_1104
2L	7794591	7794773	common_contig_1105
2L	7795507	7795651	common_contig_1106
2L	7795777	7795948	common_contig_1107
2L	7796510	7796730	common_contig_1108
2L	7796840	7797326	common_contig_1109
2L	7797397	7797614	common_contig_1110
2L	7798163	7798627	common_contig_1111
2L	7799309	7799550	common_contig_1112
2L	7800475	7800650	common_contig_1113
2L	7800718	7801498	common_contig_1114
2L	7811456	7811638	common_contig_1115
2L	7814563	7814642	common_contig_1116
2L	7814806	7817191	common_contig_1117
2L	7817728	7820407	common_contig_1118
2L	7820461	7820677	common_contig_1119
2L	7825158	7825242	common_contig_1120
2L	7825512	7826345	common_contig_1121
2L	7826525	7826989	common_contig_1122
2L	7827051	7827232	common_contig_1123
2L	7827807	7828163	common_contig_1124
2L	7830458	7831029	common_contig_1125
2L	7831457	7831665	common_contig_1126
2L	7831727	7832693	common_contig_1127
2L	7884944	7885438	common_contig_1128
2L	7885649	7885808	common_contig_1129
2L	7885878	7886033	common_contig_1130
2L	7982365	7982418	common_contig_1131
2L	7987046	7987121	common_contig_1132
2L	7987474	7988327	common_contig_1133
2L	7988393	7989177	common_contig_1134
2L	7989243	7989345	common_contig_1135
2L	7991356	7991624	common_contig_1136
2L	7993844	7993909	common_contig_1137
2L	7993997	7994171	common_contig_1138
2L	7998926	7999175	common_contig_1139
2L	8000107	8000236	common_contig_1140
2L	8000300	8000444	common_contig_1141
2L	8003292	8003467	common_contig_1142
2L	8003525	8004030	common_contig_1143
2L	8004621	8005560	common_contig_1144
2L	8006432	8006877	common_contig_1145
2L	8029515	8029736	common_contig_1146
2L	8029813	8030186	common_contig_1147
2L	8032065	8032636	common_contig_1148
2L	8035847	8036305	common_contig_1149
2L	8036349	8036576	common_contig_1150
2L	8037090	8037197	common_contig_1151
2L	8038742	8038903	common_contig_1152
2L	8039708	8039813	common_contig_1153
2L	8041877	8042136	common_contig_1154
2L	8042428	8042623	common_contig_1155
2L	8054520	8054601	common_contig_1156
2L	8054657	8055062	common_contig_1157
2L	8056310	8056361	common_contig_1158
2L	8058315	8058541	common_contig_1159
2L	8058841	8059035	common_contig_1160
2L	8060641	8060743	common_contig_1161
2L	8060865	8060962	common_contig_1162
2L	8061313	8061484	common_contig_1163
2L	8073201	8073294	common_contig_1164
2L	8083431	8083624	common_contig_1165
2L	8087773	8087784	common_contig_1166
2L	8088318	8088502	common_contig_1167
2L	8089183	8089335	common_contig_1168
2L	8089396	8089749	common_contig_1169
2L	8097923	8097939	common_contig_1170
2L	8105686	8105817	common_contig_1171
2L	8106837	8107008	common_contig_1172
2L	8107061	8107182	common_contig_1173
2L	8107229	8107454	common_contig_1174
2L	8107739	8108272	common_contig_1175
2L	8109016	8109268	common_contig_1176
2L	8117150	8117255	common_contig_1177
2L	8117432	8117713	common_contig_1178
2L	8117927	8118509	common_contig_1179
2L	8118908	8119035	common_contig_1180
2L	8119520	8119648	common_contig_1181
2L	8120245	8120370	common_contig_1182
2L	8120694	8120763	common_contig_1183
2L	8125821	8125953	common_contig_1184
2L	8131973	8132201	common_contig_1185
2L	8132597	8132775	common_contig_1186
2L	8134574	8134663	common_contig_1187
2L	8134842	8135345	common_contig_1188
2L	8160817	8160960	common_contig_1189
2L	8161819	8162072	common_contig_1190
2L	8163106	8163321	common_contig_1191
2L	8173080	8173126	common_contig_1192
2L	8173293	8173535	common_contig_1193
2L	8174141	8174236	common_contig_1194
2L	8174348	8174445	common_contig_1195
2L	8176888	8177073	common_contig_1196
2L	8177130	8177422	common_contig_1197
2L	8177778	8177892	common_contig_1198
2L	8178459	8178790	common_contig_1199
2L	8179011	8179100	common_contig_1200
2L	8179870	8180028	common_contig_1201
2L	8182303	8182454	common_contig_1202
2L	8183178	8183563	common_contig_1203
2L	8183630	8183706	common_contig_1204
2L	8184124	8184388	common_contig_1205
2L	8186309	8186677	common_contig_1206
2L	8186738	8186886	common_contig_1207
2L	8186948	8187092	common_contig_1208
2L	8187156	8187258	common_contig_1209
2L	8188168	8188398	common_contig_1210
2L	8188736	8188883	common_contig_1211
2L	8188929	8189138	common_contig_1212
2L	8189190	8189348	common_contig_1213
2L	8190380	8190645	common_contig_1214
2L	8191101	8191430	common_contig_1215
2L	8191476	8191762	common_contig_1216
2L	8191813	8192178	common_contig_1217
2L	8192491	8192710	common_contig_1218
2L	8195021	8195162	common_contig_1219
2L	8195629	8195962	common_contig_1220
2L	8196058	8196334	common_contig_1221
2L	8196588	8196738	common_contig_1222
2L	8197879	8197985	common_contig_1223
2L	8199104	8199223	common_contig_1224
2L	8200102	8200301	common_contig_1225
2L	8209629	8209669	common_contig_1226
2L	8210350	8210478	common_contig_1227
2L	8210539	8210678	common_contig_1228
2L	8210722	8210873	common_contig_1229
2L	8211390	8211510	common_contig_1230
2L	8211549	8211918	common_contig_1231
2L	8212131	8212686	common_contig_1232
2L	8213144	8213282	common_contig_1233
2L	8213341	8213521	common_contig_1234
2L	8213790	8214093	common_contig_1235
2L	8216969	8217356	common_contig_1236
2L	8217687	8217928	common_contig_1237
2L	8218561	8218776	common_contig_1238
2L	8219110	8219303	common_contig_1239
2L	8219358	8219812	common_contig_1240
2L	8219867	8219994	common_contig_1241
2L	8220045	8220439	common_contig_1242
2L	8220616	8220675	common_contig_1243
2L	8221506	8222118	common_contig_1244
2L	8222241	8222379	common_contig_1245
2L	8222446	8222518	common_contig_1246
2L	8222581	8222835	common_contig_1247
2L	8222892	8223171	common_contig_1248
2L	8223221	8223456	common_contig_1249
2L	8223823	8223984	common_contig_1250
2L	8224048	8224506	common_contig_1251
2L	8224600	8224811	common_contig_1252
2L	8225106	8225415	common_contig_1253
2L	8225486	8225510	common_contig_1254
2L	8225682	8226150	common_contig_1255
2L	8226208	8226394	common_contig_1256
2L	8226457	8226615	common_contig_1257
2L	8228108	8228256	common_contig_1258
2L	8228490	8229010	common_contig_1259
2L	8230128	8230318	common_contig_1260
2L	8239688	8239852	common_contig_1261
2L	8259835	8259945	common_contig_1262
2L	8260698	8260831	common_contig_1263
2L	8261974	8262073	common_contig_1264
2L	8262484	8262680	common_contig_1265
2L	8283866	8284015	common_contig_1266
2L	8301457	8301879	common_contig_1267
2L	8301930	8302329	common_contig_1268
2L	8302526	8302700	common_contig_1269
2L	8305649	8305872	common_contig_1270
2L	8306898	8307065	common_contig_1271
2L	8307139	8307876	common_contig_1272
2L	8307984	8308085	common_contig_1273
2L	8308523	8308584	common_contig_1274
2L	8308689	8308778	common_contig_1275
2L	8309266	8309496	common_contig_1276
2L	8315157	8315274	common_contig_1277
2L	8316195	8316307	common_contig_1278
2L	8320372	8320537	common_contig_1279
2L	8320598	8320978	common_contig_1280
2L	8355895	8355975	common_contig_1281
2L	8356043	8356983	common_contig_1282
2L	8357025	8357307	common_contig_1283
2L	8357349	8357884	common_contig_1284
2L	8357943	8359577	common_contig_1285
2L	8359636	8359851	common_contig_1286
2L	8360209	8360513	common_contig_1287
2L	8360942	8361031	common_contig_1288
2L	8361111	8361188	common_contig_1289
2L	8363699	8364136	common_contig_1290
2L	8364178	8364326	common_contig_1291
2L	8364531	8364590	common_contig_1292
2L	8365153	8365330	common_contig_1293
2L	8365408	8365641	common_contig_1294
2L	8366075	8366403	common_contig_1295
2L	8367088	8367247	common_contig_1296
2L	8367316	8367731	common_contig_1297
2L	8367797	8367871	common_contig_1298
2L	8367930	8368706	common_contig_1299
2L	8369742	8369964	common_contig_1300
2L	8373525	8373664	common_contig_1301
2L	8374501	8374656	common_contig_1302
2L	8375560	8375638	common_contig_1303
2L	8377055	8377173	common_contig_1304
2L	8377228	8377388	common_contig_1305
2L	8377592	8377700	common_contig_1306
2L	8378360	8380332	common_contig_1307
2L	8380439	8381462	common_contig_1308
2L	8381672	8381745	common_contig_1309
2L	8383646	8384112	common_contig_1310
2L	8386478	8387378	common_contig_1311
2L	8387659	8387744	common_contig_1312
2L	8387912	8388307	common_contig_1313
2L	8389736	8389810	common_contig_1314
2L	8404005	8404072	common_contig_1315
2L	8405916	8406286	common_contig_1316
2L	8406376	8406479	common_contig_1317
2L	8406917	8407123	common_contig_1318
2L	8407318	8407691	common_contig_1319
2L	8407775	8408019	common_contig_1320
2L	8408407	8408473	common_contig_1321
2L	8409098	8411220	common_contig_1322
2L	8411284	8411596	common_contig_1323
2L	8415755	8415898	common_contig_1324
2L	8419887	8420073	common_contig_1325
2L	8426862	8427104	common_contig_1326
2L	8427149	8427560	common_contig_1327
2L	8427604	8428136	common_contig_1328
2L	8428286	8428616	common_contig_1329
2L	8428645	8428699	common_contig_1330
2L	8428746	8428915	common_contig_1331
2L	8428963	8429020	common_contig_1332
2L	8429238	8429294	common_contig_1333
2L	8430270	8430373	common_contig_1334
2L	8431565	8431735	common_contig_1335
2L	8431887	8432030	common_contig_1336
2L	8437436	8437918	common_contig_1337
2L	8509346	8510178	common_contig_1338
2L	8510527	8510598	common_contig_1339
2L	8512262	8512467	common_contig_1340
2L	8515148	8515289	common_contig_1341
2L	8515343	8515878	common_contig_1342
2L	8516064	8516254	common_contig_1343
2L	8516361	8516723	common_contig_1344
2L	8516777	8517253	common_contig_1345
2L	8525798	8525875	common_contig_1346
2L	8526018	8526127	common_contig_1347
2L	8526631	8527884	common_contig_1348
2L	8590476	8590600	common_contig_1349
2L	8590766	8590882	common_contig_1350
2L	8687679	8687807	common_contig_1351
2L	8689809	8690159	common_contig_1352
2L	8710727	8710792	common_contig_1353
2L	8711701	8711950	common_contig_1354
2L	8712145	8712303	common_contig_1355
2L	8712417	8712442	common_contig_1356
2L	8713089	8713161	common_contig_1357
2L	8942827	8942982	common_contig_1358
2L	8943771	8943872	common_contig_1359
2L	8944231	8945122	common_contig_1360
2L	8945370	8945504	common_contig_1361
2L	8950975	8951189	common_contig_1362
2L	8986194	8986412	common_contig_1363
2L	8986600	8986783	common_contig_1364
2L	8986936	8987271	common_contig_1365
2L	8989101	8989166	common_contig_1366
2L	8995591	8995739	common_contig_1367
2L	8995803	8996136	common_contig_1368
2L	8996195	8996679	common_contig_1369
2L	8996743	8996868	common_contig_1370
2L	8996931	8997126	common_contig_1371
2L	8997213	8997268	common_contig_1372
2L	9013276	9013319	common_contig_1373
2L	9165933	9166160	common_contig_1374
2L	9191615	9191810	common_contig_1375
2L	9233993	9234073	common_contig_1376
2L	9235102	9235263	common_contig_1377
2L	9238958	9239763	common_contig_1378
2L	9239821	9240314	common_contig_1379
2L	9241372	9241549	common_contig_1380
2L	9241603	9241802	common_contig_1381
2L	9242993	9243183	common_contig_1382
2L	9243230	9243549	common_contig_1383
2L	9243599	9243894	common_contig_1384
2L	9245386	9245721	common_contig_1385
2L	9245775	9245949	common_contig_1386
2L	9246307	9246426	common_contig_1387
2L	9246765	9246855	common_contig_1388
2L	9251664	9251876	common_contig_1389
2L	9251942	9252179	common_contig_1390
2L	9252645	9253062	common_contig_1391
2L	9330872	9331107	common_contig_1392
2L	9331184	9331432	common_contig_1393
2L	9387670	9387904	common_contig_1394
2L	9389822	9389987	common_contig_1395
2L	9390037	9390143	common_contig_1396
2L	9390238	9391566	common_contig_1397
2L	9491602	9491742	common_contig_1398
2L	9491898	9492553	common_contig_1399
2L	9492620	9493099	common_contig_1400
2L	9494219	9494642	common_contig_1401
2L	9573578	9573701	common_contig_1402
2L	9574473	9575239	common_contig_1403
2L	9575295	9575435	common_contig_1404
2L	9575541	9575679	common_contig_1405
2L	9613416	9613550	common_contig_1406
2L	9615292	9615459	common_contig_1407
2L	9615517	9616055	common_contig_1408
2L	9684058	9684093	common_contig_1409
2L	9684414	9684663	common_contig_1410
2L	9685157	9685202	common_contig_1411
2L	9699817	9699943	common_contig_1412
2L	9699995	9700418	common_contig_1413
2L	9700862	9701093	common_contig_1414
2L	9701153	9701874	common_contig_1415
2L	9701930	9702072	common_contig_1416
2L	9702997	9703181	common_contig_1417
2L	9703266	9703605	common_contig_1418
2L	9705786	9705959	common_contig_1419
2L	9706640	9706745	common_contig_1420
2L	9708145	9708474	common_contig_1421
2L	9708958	9709565	common_contig_1422
2L	9709615	9710725	common_contig_1423
2L	9710774	9711016	common_contig_1424
2L	9711116	9711246	common_contig_1425
2L	9736661	9737329	common_contig_1426
2L	9739858	9739896	common_contig_1427
2L	9758459	9758745	common_contig_1428
2L	9759677	9759842	common_contig_1429
2L	9760121	9760491	common_contig_1430
2L	9761564	9762224	common_contig_1431
2L	9762513	9762681	common_contig_1432
2L	9762906	9763173	common_contig_1433
2L	9763549	9763741	common_contig_1434
2L	9763827	9764655	common_contig_1435
2L	9764768	9765314	common_contig_1436
2L	9782402	9782622	common_contig_1437
2L	9786697	9786802	common_contig_1438
2L	9787150	9787251	common_contig_1439
2L	9787326	9788390	common_contig_1440
2L	9788779	9789316	common_contig_1441
2L	9789367	9789619	common_contig_1442
2L	9789693	9789728	common_contig_1443
2L	9790611	9790728	common_contig_1444
2L	9791753	9791868	common_contig_1445
2L	9797304	9797346	common_contig_1446
2L	9888085	9888347	common_contig_1447
2L	9888396	9888546	common_contig_1448
2L	9888667	9888791	common_contig_1449
2L	9888838	9888993	common_contig_1450
2L	9889044	9889405	common_contig_1451
2L	9889456	9889578	common_contig_1452
2L	9889627	9890046	common_contig_1453
2L	9894069	9894142	common_contig_1454
2L	9894323	9894403	common_contig_1455
2L	9894572	9894724	common_contig_1456
2L	9895441	9896035	common_contig_1457
2L	9896283	9897143	common_contig_1458
2L	9904024	9904067	common_contig_1459
2L	9909169	9909246	common_contig_1460
2L	9910286	9910432	common_contig_1461
2L	9915620	9915793	common_contig_1462
2L	9916052	9916985	common_contig_1463
2L	9917038	9917151	common_contig_1464
2L	9917287	9917869	common_contig_1465
2L	9917926	9918165	common_contig_1466
2L	9918879	9919108	common_contig_1467
2L	9919170	9919313	common_contig_1468
2L	9919375	9919825	common_contig_1469
2L	9956282	9956563	common_contig_1470
2L	9957409	9957686	common_contig_1471
2L	9957955	9958894	common_contig_1472
2L	9958940	9959120	common_contig_1473
2L	9959385	9959856	common_contig_1474
2L	9960518	9960719	common_contig_1475
2L	9962485	9962682	common_contig_1476
2L	9964351	9964483	common_contig_1477
2L	9964533	9964716	common_contig_1478
2L	9964928	9965254	common_contig_1479
2L	9965376	9965668	common_contig_1480
2L	9965758	9965995	common_contig_1481
2L	9967608	9967887	common_contig_1482
2L	9967929	9968258	common_contig_1483
2L	9968307	9968493	common_contig_1484
2L	9995951	9996081	common_contig_1485
2L	10003853	10004128	common_contig_1486
2L	10005420	10005507	common_contig_1487
2L	10005571	10006422	common_contig_1488
2L	10006463	10006585	common_contig_1489
2L	10006908	10007175	common_contig_1490
2L	10007259	10007341	common_contig_1491
2L	10007414	10007505	common_contig_1492
2L	10007560	10007778	common_contig_1493
2L	10009407	10009540	common_contig_1494
2L	10010733	10011554	common_contig_1495
2L	10011604	10011945	common_contig_1496
2L	10056986	10057124	common_contig_1497
2L	10057657	10057762	common_contig_1498
2L	10057818	10058138	common_contig_1499
2L	10058193	10058530	common_contig_1500
2L	10058846	10059877	common_contig_1501
2L	10162904	10162962	common_contig_1502
2L	10183450	10183666	common_contig_1503
2L	10201217	10201537	common_contig_1504
2L	10201588	10202164	common_contig_1505
2L	10202531	10202617	common_contig_1506
2L	10202776	10203037	common_contig_1507
2L	10203383	10203669	common_contig_1508
2L	10204172	10204272	common_contig_1509
2L	10205045	10205203	common_contig_1510
2L	10211395	10211476	common_contig_1511
2L	10212516	10212556	common_contig_1512
2L	10213314	10213387	common_contig_1513
2L	10213983	10214055	common_contig_1514
2L	10214122	10214212	common_contig_1515
2L	10215058	10215355	common_contig_1516
2L	10221391	10221451	common_contig_1517
2L	10221513	10222154	common_contig_1518
2L	10222196	10222463	common_contig_1519
2L	10224754	10224887	common_contig_1520
2L	10225290	10225432	common_contig_1521
2L	10225554	10225811	common_contig_1522
2L	10232525	10232669	common_contig_1523
2L	10233469	10233565	common_contig_1524
2L	10233757	10234423	common_contig_1525
2L	10240492	10240596	common_contig_1526
2L	10240677	10241058	common_contig_1527
2L	10241133	10241780	common_contig_1528
2L	10241878	10242076	common_contig_1529
2L	10242661	10242934	common_contig_1530
2L	10244456	10244545	common_contig_1531
2L	10244601	10244826	common_contig_1532
2L	10245229	10245317	common_contig_1533
2L	10245417	10245569	common_contig_1534
2L	10247615	10247775	common_contig_1535
2L	10247850	10247983	common_contig_1536
2L	10248197	10248461	common_contig_1537
2L	10248525	10248727	common_contig_1538
2L	10248828	10248914	common_contig_1539
2L	10249095	10249230	common_contig_1540
2L	10250895	10251543	common_contig_1541
2L	10254176	10254323	common_contig_1542
2L	10254776	10255015	common_contig_1543
2L	10255076	10255275	common_contig_1544
2L	10262666	10263469	common_contig_1545
2L	10264153	10264269	common_contig_1546
2L	10264541	10264641	common_contig_1547
2L	10264752	10264897	common_contig_1548
2L	10264943	10265041	common_contig_1549
2L	10265620	10265774	common_contig_1550
2L	10265827	10265950	common_contig_1551
2L	10266007	10266090	common_contig_1552
2L	10266380	10266492	common_contig_1553
2L	10272700	10272796	common_contig_1554
2L	10274165	10274349	common_contig_1555
2L	10282011	10282279	common_contig_1556
2L	10282345	10283132	common_contig_1557
2L	10287991	10288211	common_contig_1558
2L	10288616	10288763	common_contig_1559
2L	10302644	10303169	common_contig_1560
2L	10303650	10303926	common_contig_1561
2L	10304091	10304133	common_contig_1562
2L	10304821	10305089	common_contig_1563
2L	10305151	10305496	common_contig_1564
2L	10306996	10307119	common_contig_1565
2L	10307558	10307653	common_contig_1566
2L	10311351	10311460	common_contig_1567
2L	10311889	10312046	common_contig_1568
2L	10312393	10312906	common_contig_1569
2L	10313089	10313240	common_contig_1570
2L	10313297	10313348	common_contig_1571
2L	10313898	10314005	common_contig_1572
2L	10314061	10314239	common_contig_1573
2L	10314926	10315055	common_contig_1574
2L	10315496	10315672	common_contig_1575
2L	10316235	10316374	common_contig_1576
2L	10316430	10316555	common_contig_1577
2L	10316928	10317340	common_contig_1578
2L	10325054	10327219	common_contig_1579
2L	10327277	10327454	common_contig_1580
2L	10327676	10327773	common_contig_1581
2L	10327817	10327920	common_contig_1582
2L	10331601	10331681	common_contig_1583
2L	10332737	10333012	common_contig_1584
2L	10340400	10340479	common_contig_1585
2L	10340864	10340961	common_contig_1586
2L	10341224	10341307	common_contig_1587
2L	10341645	10341773	common_contig_1588
2L	10341813	10341937	common_contig_1589
2L	10342139	10342241	common_contig_1590
2L	10342281	10342422	common_contig_1591
2L	10342976	10343355	common_contig_1592
2L	10343411	10343509	common_contig_1593
2L	10343659	10343871	common_contig_1594
2L	10356875	10356953	common_contig_1595
2L	10357017	10357441	common_contig_1596
2L	10357485	10357812	common_contig_1597
2L	10358500	10358648	common_contig_1598
2L	10358707	10359329	common_contig_1599
2L	10360005	10360636	common_contig_1600
2L	10361422	10361585	common_contig_1601
2L	10361662	10361955	common_contig_1602
2L	10362011	10362205	common_contig_1603
2L	10366773	10367746	common_contig_1604
2L	10374273	10375095	common_contig_1605
2L	10375147	10375750	common_contig_1606
2L	10381163	10381300	common_contig_1607
2L	10384857	10385082	common_contig_1608
2L	10386027	10386175	common_contig_1609
2L	10386722	10386787	common_contig_1610
2L	10386856	10387012	common_contig_1611
2L	10390049	10390998	common_contig_1612
2L	10393869	10394951	common_contig_1613
2L	10396205	10396283	common_contig_1614
2L	10399768	10399899	common_contig_1615
2L	10400732	10400869	common_contig_1616
2L	10401073	10401130	common_contig_1617
2L	10401334	10401597	common_contig_1618
2L	10401662	10401741	common_contig_1619
2L	10401804	10401867	common_contig_1620
2L	10401926	10402333	common_contig_1621
2L	10402407	10402562	common_contig_1622
2L	10402631	10402767	common_contig_1623
2L	10403194	10403564	common_contig_1624
2L	10403727	10403830	common_contig_1625
2L	10403900	10403932	common_contig_1626
2L	10408344	10408386	common_contig_1627
2L	10408735	10409595	common_contig_1628
2L	10409699	10410073	common_contig_1629
2L	10410229	10410464	common_contig_1630
2L	10410598	10410643	common_contig_1631
2L	10411088	10411363	common_contig_1632
2L	10411429	10411719	common_contig_1633
2L	10411881	10411917	common_contig_1634
2L	10412020	10412142	common_contig_1635
2L	10412205	10412364	common_contig_1636
2L	10412420	10412567	common_contig_1637
2L	10412624	10413219	common_contig_1638
2L	10413324	10413429	common_contig_1639
2L	10420837	10421019	common_contig_1640
2L	10423381	10423686	common_contig_1641
2L	10423750	10424104	common_contig_1642
2L	10424371	10424485	common_contig_1643
2L	10424534	10424671	common_contig_1644
2L	10424733	10424938	common_contig_1645
2L	10424990	10425469	common_contig_1646
2L	10425488	10426129	common_contig_1647
2L	10426494	10426579	common_contig_1648
2L	10426895	10427013	common_contig_1649
2L	10429710	10429784	common_contig_1650
2L	10431954	10432178	common_contig_1651
2L	10432237	10432544	common_contig_1652
2L	10436249	10436441	common_contig_1653
2L	10436541	10436912	common_contig_1654
2L	10438591	10438696	common_contig_1655
2L	10485596	10485794	common_contig_1656
2L	10485865	10486081	common_contig_1657
2L	10486152	10486345	common_contig_1658
2L	10486397	10487007	common_contig_1659
2L	10487058	10487186	common_contig_1660
2L	10487249	10487547	common_contig_1661
2L	10488411	10488540	common_contig_1662
2L	10491915	10492100	common_contig_1663
2L	10492548	10492723	common_contig_1664
2L	10492784	10494205	common_contig_1665
2L	10494285	10494372	common_contig_1666
2L	10494424	10494811	common_contig_1667
2L	10494878	10495112	common_contig_1668
2L	10496619	10496848	common_contig_1669
2L	10497852	10498156	common_contig_1670
2L	10505985	10506115	common_contig_1671
2L	10731444	10731488	common_contig_1672
2L	10732177	10732406	common_contig_1673
2L	10732723	10733256	common_contig_1674
2L	10733338	10733708	common_contig_1675
2L	10733769	10736040	common_contig_1676
2L	10737404	10737635	common_contig_1677
2L	10737873	10738042	common_contig_1678
2L	10740447	10740565	common_contig_1679
2L	10740625	10740730	common_contig_1680
2L	10761148	10761246	common_contig_1681
2L	10761829	10762318	common_contig_1682
2L	10762526	10762639	common_contig_1683
2L	10762724	10763093	common_contig_1684
2L	10763860	10764388	common_contig_1685
2L	10764441	10764882	common_contig_1686
2L	10765901	10765985	common_contig_1687
2L	10766187	10766283	common_contig_1688
2L	10766388	10767015	common_contig_1689
2L	10767650	10767926	common_contig_1690
2L	10768279	10768420	common_contig_1691
2L	10768644	10768890	common_contig_1692
2L	10768946	10769066	common_contig_1693
2L	10769675	10769860	common_contig_1694
2L	10838114	10838307	common_contig_1695
2L	10838628	10838698	common_contig_1696
2L	10839820	10839992	common_contig_1697
2L	10847246	10848177	common_contig_1698
2L	10848232	10848472	common_contig_1699
2L	10848536	10848870	common_contig_1700
2L	10854684	10854905	common_contig_1701
2L	10855662	10855871	common_contig_1702
2L	10856164	10856568	common_contig_1703
2L	10856844	10857010	common_contig_1704
2L	10857071	10857457	common_contig_1705
2L	10857843	10857996	common_contig_1706
2L	10858573	10858879	common_contig_1707
2L	10859363	10859647	common_contig_1708
2L	10859698	10860910	common_contig_1709
2L	10860977	10861744	common_contig_1710
2L	10881832	10881885	common_contig_1711
2L	10965086	10965182	common_contig_1712
2L	10965307	10965404	common_contig_1713
2L	10965792	10965916	common_contig_1714
2L	10965987	10966417	common_contig_1715
2L	10966494	10966621	common_contig_1716
2L	10968706	10968903	common_contig_1717
2L	10968964	10969095	common_contig_1718
2L	10969664	10969913	common_contig_1719
2L	10970562	10970688	common_contig_1720
2L	10970748	10970880	common_contig_1721
2L	10970956	10971131	common_contig_1722
2L	10971317	10971796	common_contig_1723
2L	10973559	10973747	common_contig_1724
2L	10974351	10974583	common_contig_1725
2L	10975667	10975756	common_contig_1726
2L	10976792	10976968	common_contig_1727
2L	10977897	10978717	common_contig_1728
2L	10980436	10981120	common_contig_1729
2L	10981175	10981439	common_contig_1730
2L	10981481	10981828	common_contig_1731
2L	10981897	10982050	common_contig_1732
2L	10993006	10993309	common_contig_1733
2L	10993743	10994017	common_contig_1734
2L	10997331	10997425	common_contig_1735
2L	10997953	10998301	common_contig_1736
2L	10998914	10999007	common_contig_1737
2L	10999061	10999252	common_contig_1738
2L	10999516	10999672	common_contig_1739
2L	11000165	11000526	common_contig_1740
2L	11000948	11000963	common_contig_1741
2L	11002838	11003244	common_contig_1742
2L	11003499	11003771	common_contig_1743
2L	11003999	11004061	common_contig_1744
2L	11005139	11005230	common_contig_1745
2L	11006162	11006231	common_contig_1746
2L	11007559	11007643	common_contig_1747
2L	11007715	11007854	common_contig_1748
2L	11008316	11008543	common_contig_1749
2L	11008910	11009051	common_contig_1750
2L	11009438	11009565	common_contig_1751
2L	11009627	11009801	common_contig_1752
2L	11011310	11012069	common_contig_1753
2L	11095586	11095877	common_contig_1754
2L	11095952	11096481	common_contig_1755
2L	11096536	11096702	common_contig_1756
2L	11096764	11097005	common_contig_1757
2L	11097062	11097084	common_contig_1758
2L	11097408	11097903	common_contig_1759
2L	11099399	11099755	common_contig_1760
2L	11100071	11100226	common_contig_1761
2L	11102518	11102574	common_contig_1762
2L	11103844	11104247	common_contig_1763
2L	11104352	11104444	common_contig_1764
2L	11105607	11105717	common_contig_1765
2L	11106067	11106403	common_contig_1766
2L	11107209	11107314	common_contig_1767
2L	11108954	11109133	common_contig_1768
2L	11109388	11109487	common_contig_1769
2L	11110166	11110256	common_contig_1770
2L	11110316	11110428	common_contig_1771
2L	11110682	11110770	common_contig_1772
2L	11116044	11116119	common_contig_1773
2L	11116509	11116641	common_contig_1774
2L	11116702	11116844	common_contig_1775
2L	11116917	11116974	common_contig_1776
2L	11117166	11117388	common_contig_1777
2L	11118206	11118210	common_contig_1778
2L	11119545	11119620	common_contig_1779
2L	11122766	11123257	common_contig_1780
2L	11123311	11123476	common_contig_1781
2L	11125000	11125228	common_contig_1782
2L	11125483	11125723	common_contig_1783
2L	11126600	11126848	common_contig_1784
2L	11126904	11126997	common_contig_1785
2L	11127113	11127334	common_contig_1786
2L	11127747	11128148	common_contig_1787
2L	11128336	11128465	common_contig_1788
2L	11128807	11128918	common_contig_1789
2L	11129066	11129596	common_contig_1790
2L	11272702	11272873	common_contig_1791
2L	11276626	11276737	common_contig_1792
2L	11276918	11277196	common_contig_1793
2L	11277252	11277383	common_contig_1794
2L	11278580	11278673	common_contig_1795
2L	11278757	11279710	common_contig_1796
2L	11282109	11282399	common_contig_1797
2L	11282456	11283541	common_contig_1798
2L	11283584	11283754	common_contig_1799
2L	11283809	11284125	common_contig_1800
2L	11284178	11284320	common_contig_1801
2L	11509011	11509069	common_contig_1802
2L	11509466	11509683	common_contig_1803
2L	11509744	11509964	common_contig_1804
2L	11510024	11510269	common_contig_1805
2L	11510315	11510546	common_contig_1806
2L	11510594	11510848	common_contig_1807
2L	11511182	11511543	common_contig_1808
2L	11511611	11512528	common_contig_1809
2L	11523426	11524502	common_contig_1810
2L	11524560	11525674	common_contig_1811
2L	11528114	11528191	common_contig_1812
2L	11541304	11541352	common_contig_1813
2L	11542875	11542939	common_contig_1814
2L	11545144	11545341	common_contig_1815
2L	11547072	11547373	common_contig_1816
2L	11568425	11568470	common_contig_1817
2L	11707816	11707851	common_contig_1818
2L	11794560	11794827	common_contig_1819
2L	11795289	11795675	common_contig_1820
2L	11796729	11797752	common_contig_1821
2L	11798658	11799451	common_contig_1822
2L	11800694	11800922	common_contig_1823
2L	11806048	11806167	common_contig_1824
2L	11808006	11808136	common_contig_1825
2L	11809122	11809462	common_contig_1826
2L	11810163	11810402	common_contig_1827
2L	11810471	11811496	common_contig_1828
2L	11811595	11812686	common_contig_1829
2L	11827399	11827895	common_contig_1830
2L	11843152	11843257	common_contig_1831
2L	11984386	11984665	common_contig_1832
2L	11984723	11984958	common_contig_1833
2L	11985007	11985776	common_contig_1834
2L	11985832	11986387	common_contig_1835
2L	11986429	11987387	common_contig_1836
2L	11987696	11987953	common_contig_1837
2L	11989949	11990265	common_contig_1838
2L	11990303	11990788	common_contig_1839
2L	11992965	11993794	common_contig_1840
2L	11993855	11993960	common_contig_1841
2L	11995248	11995307	common_contig_1842
2L	11995734	11995953	common_contig_1843
2L	11995995	11996435	common_contig_1844
2L	11996904	11997189	common_contig_1845
2L	11997766	11997850	common_contig_1846
2L	11997951	11998311	common_contig_1847
2L	11999159	11999218	common_contig_1848
2L	11999645	11999864	common_contig_1849
2L	11999906	12001243	common_contig_1850
2L	12032127	12032585	common_contig_1851
2L	12032652	12033272	common_contig_1852
2L	12033328	12033557	common_contig_1853
2L	12036171	12037060	common_contig_1854
2L	12037159	12037555	common_contig_1855
2L	12038809	12039327	common_contig_1856
2L	12039383	12040204	common_contig_1857
2L	12040266	12040378	common_contig_1858
2L	12040438	12040485	common_contig_1859
2L	12045476	12046096	common_contig_1860
2L	12051777	12052005	common_contig_1861
2L	12052199	12052504	common_contig_1862
2L	12052552	12052695	common_contig_1863
2L	12053646	12053931	common_contig_1864
2L	12053992	12054083	common_contig_1865
2L	12054301	12054498	common_contig_1866
2L	12055085	12055360	common_contig_1867
2L	12055881	12055963	common_contig_1868
2L	12056366	12056443	common_contig_1869
2L	12056489	12057154	common_contig_1870
2L	12093784	12093920	common_contig_1871
2L	12093992	12094102	common_contig_1872
2L	12094179	12094483	common_contig_1873
2L	12094548	12094717	common_contig_1874
2L	12094761	12095166	common_contig_1875
2L	12097956	12098057	common_contig_1876
2L	12098358	12098503	common_contig_1877
2L	12100110	12100112	common_contig_1878
2L	12103776	12103842	common_contig_1879
2L	12104481	12104553	common_contig_1880
2L	12104682	12105129	common_contig_1881
2L	12105168	12106777	common_contig_1882
2L	12171574	12171924	common_contig_1883
2L	12172126	12172302	common_contig_1884
2L	12172427	12172495	common_contig_1885
2L	12173204	12173663	common_contig_1886
2L	12173792	12173919	common_contig_1887
2L	12407098	12407472	common_contig_1888
2L	12407539	12407745	common_contig_1889
2L	12409445	12409629	common_contig_1890
2L	12421632	12421732	common_contig_1891
2L	12427025	12427395	common_contig_1892
2L	12427461	12427649	common_contig_1893
2L	12429801	12430021	common_contig_1894
2L	12431889	12432198	common_contig_1895
2L	12432316	12432724	common_contig_1896
2L	12433571	12433717	common_contig_1897
2L	12433831	12434009	common_contig_1898
2L	12434508	12434748	common_contig_1899
2L	12437814	12438005	common_contig_1900
2L	12438067	12438848	common_contig_1901
2L	12438914	12438997	common_contig_1902
2L	12439044	12439233	common_contig_1903
2L	12439296	12439464	common_contig_1904
2L	12439520	12440086	common_contig_1905
2L	12455723	12456275	common_contig_1906
2L	12456326	12456525	common_contig_1907
2L	12456759	12458228	common_contig_1908
2L	12460581	12461097	common_contig_1909
2L	12477115	12477161	common_contig_1910
2L	12690390	12690559	common_contig_1911
2L	12690608	12691307	common_contig_1912
2L	12691356	12691506	common_contig_1913
2L	12691557	12692223	common_contig_1914
2L	12692712	12692937	common_contig_1915
2L	12693090	12693402	common_contig_1916
2L	12693466	12693656	common_contig_1917
2L	12693720	12693847	common_contig_1918
2L	12701941	12702210	common_contig_1919
2L	12704741	12704877	common_contig_1920
2L	12705596	12705664	common_contig_1921
2L	12706946	12707053	common_contig_1922
2L	12707789	12708673	common_contig_1923
2L	12709103	12709309	common_contig_1924
2L	12709375	12710225	common_contig_1925
2L	12710361	12711221	common_contig_1926
2L	12713465	12713572	common_contig_1927
2L	12714649	12714741	common_contig_1928
2L	12715892	12716058	common_contig_1929
2L	12719036	12719234	common_contig_1930
2L	12722346	12722493	common_contig_1931
2L	12722551	12724078	common_contig_1932
2L	12724199	12724350	common_contig_1933
2L	12724784	12724848	common_contig_1934
2L	12725713	12725803	common_contig_1935
2L	12725849	12726680	common_contig_1936
2L	12726746	12727116	common_contig_1937
2L	12729937	12730057	common_contig_1938
2L	12737953	12738181	common_contig_1939
2L	12738236	12738739	common_contig_1940
2L	12738818	12739188	common_contig_1941
2L	12743980	12744461	common_contig_1942
2L	12817044	12817235	common_contig_1943
2L	12818083	12818481	common_contig_1944
2L	12891298	12891347	common_contig_1945
2L	12974372	12974443	common_contig_1946
2L	12975607	12975712	common_contig_1947
2L	12976122	12976811	common_contig_1948
2L	12976925	12977912	common_contig_1949
2L	12977964	12978452	common_contig_1950
2L	12993828	12994245	common_contig_1951
2L	12997454	12997650	common_contig_1952
2L	12997816	12997921	common_contig_1953
2L	12999725	12999761	common_contig_1954
2L	13000441	13000559	common_contig_1955
2L	13011830	13011909	common_contig_1956
2L	13014351	13014592	common_contig_1957
2L	13015104	13015500	common_contig_1958
2L	13015646	13016074	common_contig_1959
2L	13016255	13016306	common_contig_1960
2L	13017864	13018076	common_contig_1961
2L	13019670	13019728	common_contig_1962
2L	13019805	13019930	common_contig_1963
2L	13020231	13020280	common_contig_1964
2L	13022140	13022389	common_contig_1965
2L	13023061	13023187	common_contig_1966
2L	13023311	13024311	common_contig_1967
2L	13026527	13026718	common_contig_1968
2L	13027809	13028180	common_contig_1969
2L	13028835	13029220	common_contig_1970
2L	13029727	13030070	common_contig_1971
2L	13050133	13050170	common_contig_1972
2L	13163320	13163357	common_contig_1973
2L	13164316	13164612	common_contig_1974
2L	13164825	13164918	common_contig_1975
2L	13165713	13165933	common_contig_1976
2L	13167379	13167534	common_contig_1977
2L	13169698	13169738	common_contig_1978
2L	13170400	13170786	common_contig_1979
2L	13171381	13171668	common_contig_1980
2L	13171739	13171904	common_contig_1981
2L	13172326	13172506	common_contig_1982
2L	13172693	13172922	common_contig_1983
2L	13174498	13174769	common_contig_1984
2L	13175683	13175882	common_contig_1985
2L	13177255	13177379	common_contig_1986
2L	13179887	13179908	common_contig_1987
2L	13180190	13180251	common_contig_1988
2L	13182904	13183230	common_contig_1989
2L	13186333	13186412	common_contig_1990
2L	13187033	13187316	common_contig_1991
2L	13187583	13187752	common_contig_1992
2L	13192713	13193094	common_contig_1993
2L	13193471	13193616	common_contig_1994
2L	13194569	13194830	common_contig_1995
2L	13195133	13195404	common_contig_1996
2L	13195581	13195616	common_contig_1997
2L	13195745	13196098	common_contig_1998
2L	13208110	13208368	common_contig_1999
2L	13208409	13208494	common_contig_2000
[truncated: 17,248 more rows]
