# Supplementary material for: RNA-seq: technical variability and sampling
Source: BMC Genomics. 2011 Jun 6;12:293. doi: 10.1186/1471-2164-12-293 (PMC3141664; doi:10.1186/1471-2164-12-293)
Supplement: Additional file 9 — Agreement between technical replicates and biological replicates for RPKM measured on common contigs. A comparison in the agreement of the estimation of the amount of expression. Agreement in whether common contigs are expressed, expressed at a low level (0 < RPKM < 20), and expressed at a high level (RPKM > 20) and agreement on a 9 level ordinal scale as follows: RPKM less than 10, 20, 40, 80, 160, 320, 1000 and greater than 1000. Agreement was measured using a kappa coefficient. The number of common contigs where disagreement is greater than 2 logs and greater than one log are also given. Format XLS. View with Excel. [file 1471-2164-12-293-S9.XLSX]

## Sheet: table-1
source	Comparison	Kappa on a three level scale	Kappa on a 9 level log scale	Number of contigs in common for the experiment	Number of common contigs where disagreement is greater than 2 logs	Number of common contigs that disagree one log or more
c167	TR1-TR2	0.327107	0.789514	19248	103	4686
c167	TR1-TR3	0.350538	0.795307	19248	82	4572
c167	TR1-TR4	0.318466	0.784521	19248	77	4756
c167	TR1-TR5	0.333801	0.788502	19248	68	4682
c167	TR2-TR3	0.362283	0.792283	19248	100	4621
c167	TR2-TR4	0.307785	0.785757	19248	98	4705
c167	TR2-TR5	0.329367	0.787957	19248	79	4681
c167	TR3-TR4	0.358355	0.803747	19248	62	4335
c167	TR3-TR5	0.353468	0.802626	19248	69	4360
c167	TR4-TR5	0.349009	0.815087	19248	56	4034
D. mel.	BR2:TR1-TR2	0.585195	0.64587	17864	608	7444
D. mel.	BR3:TR1-TR2	0.578058	0.637206	17864	700	7683
D. mel.	BR4:TR1-TR2	0.606684	0.733693	17864	275	5732
D. sim.	BR1:TR1-TR2	0.312501	0.691784	20339	315	6909
D. sim.	BR2:TR1-TR2	0.846224	0.866854	20339	10	3924
D. sim.	BR3:TR1-TR2	0.848023	0.866466	20339	3	3894
D. mel.	BR2-BR3	0.720286	0.758773	17864	132	5583
D. mel.	BR2-BR3	0.570343	0.634592	17864	658	7656
D. mel.	BR2-BR3	0.574875	0.633201	17864	720	7750
D. mel.	BR2-BR3	0.653115	0.751462	17864	181	5438
D. mel.	BR2-BR4	0.547639	0.610927	17864	762	8146
D. mel.	BR2-BR4	0.530296	0.605378	17864	801	8101
D. mel.	BR2-BR4	0.59959	0.712245	17864	227	6313
D. mel.	BR2-BR4	0.588638	0.700933	17864	350	6368
D. mel.	BR3-BR4	0.54035	0.595647	17864	901	8479
D. mel.	BR3-BR4	0.525187	0.591444	17864	902	8463
D. mel.	BR3-BR4	0.590514	0.699992	17864	256	6553
D. mel.	BR3-BR4	0.577873	0.689901	17864	415	6549
D. sim.	BR1-BR2	0.137809	0.292129	20339	4591	14861
D. sim.	BR1-BR2	0.143606	0.299616	20339	4367	14799
D. sim.	BR1-BR2	0.13229	0.290147	20339	4572	14898
D. sim.	BR1-BR2	0.136562	0.297955	20339	4349	14822
D. sim.	BR1-BR3	0.136566	0.286205	20339	4627	14881
D. sim.	BR1-BR3	0.135925	0.286714	20339	4581	14893
D. sim.	BR1-BR3	0.130797	0.285168	20339	4573	14930
D. sim.	BR1-BR3	0.132848	0.286525	20339	4554	14879
D. sim.	BR2-BR3	0.765089	0.773234	20339	201	6457
D. sim.	BR2-BR3	0.763579	0.772985	20339	194	6470
D. sim.	BR2-BR3	0.761593	0.772365	20339	213	6460
D. sim.	BR2-BR3	0.760704	0.772783	20339	207	6457
